# Supplementary material for: Comparative evaluation of specimen type and processing conditions for studying oyster microbiomes
Source: Front Microbiol. 2025 Jan 8;15:1504487. doi: 10.3389/fmicb.2024.1504487 (PMC11750828; doi:10.3389/fmicb.2024.1504487)
Supplement: Supplementary file 2 [file Table_1.xlsx]

## Sheet: Abbreviations
May-FOH1	Fresh Oyster Collected in May, Oyster #1
May-FOH2	Fresh Oyster Collected in May, Oyster #2
May-FOH3	Fresh Oyster Collected in May, Oyster #3
June-FOH1	Fresh Oyster Collected in June, Oyster #1
June-FOH2	Fresh Oyster Collected in June, Oyster #2
June-FOH3	Fresh Oyster Collected in June, Oyster #3
Aug.-FOH1	Fresh Oyster Collected in August, Oyster #1
Aug.-FOH2	Fresh Oyster Collected in August, Oyster #2
Aug.-FOH3	Fresh Oyster Collected in August, Oyster #3
Sep._FOH1	Fresh Oyster Collected in September, Oyster #1
Sep._FOH2	Fresh Oyster Collected in September, Oyster #2
Sep._FOH3	Fresh Oyster Collected in September, Oyster #3
June-AOH1	Temperature Abused Oyster Collected in June, Oyster #1
June-AOH2	Temperature Abused Oyster Collected in June, Oyster #2
June-AOH3	Temperature Abused Oyster Collected in June, Oyster #3
Aug.-AOH1	Temperature Abused Oyster Collected in August, Oyster #1
Aug.-AOH2	Temperature Abused Oyster Collected in August, Oyster #2
Aug.-AOH3	Temperature Abused Oyster Collected in August, Oyster #3
Sep.-AOH1	Temperature Abused Oyster Collected in September, Oyster #1
Sep.-AOH2	Temperature Abused Oyster Collected in September, Oyster #2
Sep.-AOH3	Temperature Abused Oyster Collected in September, Oyster #3
May-EOH1	Enriched Oyster Collected in May, Oyster #1
May-EOH2	Enriched Oyster Collected in May, Oyster #2
May-EOH3	Enriched Oyster Collected in May, Oyster #3
June-EOH1	Enriched Oyster Collected in June, Oyster #1
June-EOH2	Enriched Oyster Collected in June, Oyster #2
June-EOH3	Enriched Oyster Collected in June, Oyster #3
Aug.-EOH1	Enriched Oyster Collected in August, Oyster #1
Aug.-EOH2	Enriched Oyster Collected in August, Oyster #2
Aug.-EOH3	Enriched Oyster Collected in August, Oyster #3
Sep.-EOH1	Enriched Oyster Collected in September, Oyster #1
Sep.-EOH2	Enriched Oyster Collected in September, Oyster #2
Sep.-EOH3	Enriched Oyster Collected in September, Oyster #3
May-DSH1	Stomach of the Oyster Collected in May, Oyster #1
May-DSH2	Stomach of the Oyster Collected in May, Oyster #2
May-DSH3	Stomach of the Oyster Collected in May, Oyster #3
Aug.-DSH1	Stomach of the Oyster Collected in August, Oyster #1
Aug.-DSH2	Stomach of the Oyster Collected in August, Oyster #2
Aug.-DSH3	Stomach of the Oyster Collected in August, Oyster #3
Sep.-DSH1	Stomach of the Oyster Collected in September, Oyster #1
Sep.-DSH2	Stomach of the Oyster Collected in September, Oyster #2
Sep.-DSH3	Stomach of the Oyster Collected in September, Oyster #3
June-SGC1	Gut Contents of the Oyster Collected in June, Oyster #1
June-SGC2	Gut Contents of the Oyster Collected in June, Oyster #2
June-SGC3	Gut Contents of the Oyster Collected in June, Oyster #3
Aug.-SGC1	Gut Contents of the Oyster Collected in August, Oyster #1
Aug.-SGC2	Gut Contents of the Oyster Collected in August, Oyster #2
Aug.-SGC3	Gut Contents of the Oyster Collected in August, Oyster #3
Sep.-SGC1	Gut Contents of the Oyster Collected in September, Oyster #1
Sep.-SGC2	Gut Contents of the Oyster Collected in September, Oyster #2
Sep.-SGC3	Gut Contents of the Oyster Collected in September, Oyster #3
May-HLM1	Hemolymph of the Oyster Collected in May, Oyster #1
May-HLM2	Hemolymph of the Oyster Collected in May, Oyster #2
May-HLM3	Hemolymph of the Oyster Collected in May, Oyster #3
June-HLM1	Hemolymph of the Oyster Collected in June, Oyster #1
June-HLM2	Hemolymph of the Oyster Collected in June, Oyster #2
June-HLM3	Hemolymph of the Oyster Collected in June, Oyster #3
Aug.-HLM1	Hemolymph of the Oyster Collected in August, Oyster #1
Aug.-HLM2	Hemolymph of the Oyster Collected in August, Oyster #2
Aug.-HLM3	Hemolymph of the Oyster Collected in August, Oyster #3
Sep.-HLM1	Hemolymph of the Oyster Collected in September, Oyster #1
Sep.-HLM2	Hemolymph of the Oyster Collected in September, Oyster #2
Sep.-HLM3	Hemolymph of the Oyster Collected in September, Oyster #3

## Sheet: Abundance Score of Bacteria
Name	Kingdom	Phylum	Class	Order	Family	Genus	Species	May-FOH1	May-FOH2	May-FOH3	June-FOH1	June-FOH2	June-FOH3	Aug.-FOH1	Aug.-FOH2	Aug.-FOH3	Sep._FOH1	Sep._FOH2	Sep._FOH3	June-AOH1	June-AOH2	June-AOH3	Aug.-AOH1	Aug.-AOH2	Aug.-AOH3	Sep.-AOH1	Sep.-AOH2	Sep.-AOH3	May-EOH1	May-EOH2	May-EOH3	June-EOH1	June-EOH2	June-EOH3	Aug.-EOH1	Aug.-EOH2	Aug.-EOH3	Sep.-EOH1	Sep.-EOH2	Sep.-EOH3	May-DSH1	May-DSH2	May-DSH3	Aug.-DSH1	Aug.-DSH2	Aug.-DSH3	Sep.-DSH1	Sep.-DSH2	Sep.-DSH3
Acetobacterium_u_s	Bacteria	Firmicutes	Clostridia	Clostridiales	Eubacteriaceae	Acetobacterium	Acetobacterium_u_s	0	0	0	0	0	0	0	0	0	0	0	0	0	0	0	0	0	0	0	0	0	0	0	0	0	0	0	0	0	0	0	0	0	0	0	0	0	0	0	0	0	0
Acidaminococcus_u_s	Bacteria	Firmicutes	Negativicutes	Acidaminococcales	Acidaminococcaceae	Acidaminococcus	Acidaminococcus_u_s	0	0	0	0	0	0	0	0	0	0	0	0	0	0	0	0	0	0	0	0	0	0	0	0	0	0	0	0	0	0	0	0	0	0	0	0	0	0	0	0	0	0
Ilumatobacter coccineus	Bacteria	Actinobacteria	Acidimicrobiia	Acidimicrobiales	Acidimicrobiaceae	Ilumatobacter	Ilumatobacter coccineus	0	0	0	0	0	0	0	0	0	0	0	0	0	0	0	0	0	0	0	0	0	0	0	0	0	0	0	0	0	0	0	0	0	0	0	0	0	0	0	0	0	0
Acidithiobacillus_u_s	Bacteria	Proteobacteria	Acidithiobacillia	Acidithiobacillales	Acidithiobacillaceae	Acidithiobacillus	Acidithiobacillus_u_s	0	0	0	0	0	0	0	0	0	0	0	0	0	0	0	0	0	0	0	0	0	0	0	0	0	0	0	0	0	0	0	0	0	0	0	0	0	0	0	0	0	0
Acidovorax_u_s	Bacteria	Proteobacteria	Betaproteobacteria	Burkholderiales	Comamonadaceae	Acidovorax	Acidovorax_u_s	0	0	0	0	0	0	0	0	0	0	0	0	0	0	0	0	0	0	0	0	0	0	0	0	0	0	0	0	0	0	12.11	14.7	0	0	0	0	0	0	0	0	0	0
Acidovorax sp. KKS102	Bacteria	Proteobacteria	Betaproteobacteria	Burkholderiales	Comamonadaceae	Acidovorax	Acidovorax sp. KKS102	0	0	0	0	0	0	0	0	0	8.24	0	0	0	0	0	0	0	0	0	0	0	0	0	0	0	0	0	0	0	0	0	9.99	0	0	0	0	0	0	0	0	0	0
Acinetobacter_u_s	Bacteria	Proteobacteria	Gammaproteobacteria	Pseudomonadales	Moraxellaceae	Acinetobacter	Acinetobacter_u_s	0	0	0	0	0	0	0	0	0	0	0	0	0	0	0	0	0	0	0	0	0	0	0	0	0	0	0	0	0	0	0	0	0	0	0	0	0	0	0	0	0	0
Acinetobacter baumannii	Bacteria	Proteobacteria	Gammaproteobacteria	Pseudomonadales	Moraxellaceae	Acinetobacter	Acinetobacter baumannii	0	0	0	0	0	0	0	0	0	0	0	0	0	0	0	0	0	0	0	0	0	0	0	0	0	0	0	0	0	0	0	0	0	0	0	0	0	0	0	0	0	0
Acinetobacter beijerinckii	Bacteria	Proteobacteria	Gammaproteobacteria	Pseudomonadales	Moraxellaceae	Acinetobacter	Acinetobacter beijerinckii	0	0	0	0	0	0	0	0	0	0	0	0	0	0	0	0	0	0	11.85	0	0	0	0	0	0	0	0	0	0	0	0	0	0	0	0	0	0	0	0	0	0	0
Acinetobacter haemolyticus	Bacteria	Proteobacteria	Gammaproteobacteria	Pseudomonadales	Moraxellaceae	Acinetobacter	Acinetobacter haemolyticus	0	0	0	0	0	0	0	0	0	0	0	0	0	0	0	0	0	0	0	0	0	0	0	0	0	0	0	0	0	0	0	0	0	0	0	0	0	0	0	0	0	0
Acinetobacter johnsonii	Bacteria	Proteobacteria	Gammaproteobacteria	Pseudomonadales	Moraxellaceae	Acinetobacter	Acinetobacter johnsonii	0	0	0	0	0	0	0	0	0	0	0	0	0	0	0	0	0	0	0	0	0	0	0	0	0	0	0	0	0	0	0	0	0	0	0	0	0	0	0	0	0	0
Acinetobacter lwoffii	Bacteria	Proteobacteria	Gammaproteobacteria	Pseudomonadales	Moraxellaceae	Acinetobacter	Acinetobacter lwoffii	0	0	0	0	0	0	0	0	0	0	0	0	0	0	0	0	0	0	0	0	0	0	0	0	0	0	0	0	0	0	0	0	0	0	0	0	0	0	0	0	0	0
Acinetobacter sp. CIP 102136	Bacteria	Proteobacteria	Gammaproteobacteria	Pseudomonadales	Moraxellaceae	Acinetobacter	Acinetobacter sp. CIP 102136	0	0	0	0	0	0	0	0	0	0	0	0	0	0	0	0	0	0	0	0	0	0	0	0	0	0	0	0	0	0	0	0	0	0	0	0	0	0	0	0	0	0
Acinetobacter venetianus	Bacteria	Proteobacteria	Gammaproteobacteria	Pseudomonadales	Moraxellaceae	Acinetobacter	Acinetobacter venetianus	0	0	0	0	0	0	0	0	0	0	0	0	0	0	0	0	0	0	0	0	0	0	0	0	0	0	0	0	0	0	0	0	0	0	0	0	0	0	9.39	0	0	0
Actinobacteria_u_s	Bacteria	Actinobacteria	Actinobacteria	Actinobacteria_u_o	Actinobacteria_u_f	Actinobacteria_u_g	Actinobacteria_u_s	0	0	0	0	0	0	0	0	0	0	0	0	0	0	0	0	0	0	0	0	0	0	0	0	0	0	0	0	0	0	1.13	1.08	1.36	0	0	0	0	0	0	0	0	0
Streptosporangiaceae_u_s	Bacteria	Actinobacteria	Actinobacteria	Streptosporangiales	Streptosporangiaceae	Streptosporangiaceae_u_g	Streptosporangiaceae_u_s	0	0	0	0	0	0	0	0	0	0	0	0	0	0	0	0	0	0	0	0	0	0	0	9.53	0	0	0	0	0	0	0	0	0	0	0	0	0	0	0	0	0	7.57
Thermomonosporaceae_u_s	Bacteria	Actinobacteria	Actinobacteria	Streptosporangiales	Thermomonosporaceae	Thermomonosporaceae_u_g	Thermomonosporaceae_u_s	0	0	0	0	0	0	0	0	0	2.95	29.73	0	0	0	0	0	0	0	0	0	0	0	0	0	0	0	0	0	0	0	0	0	0	0	0	0	0	0	0	0	0	0
Pseudonocardiaceae_u_s	Bacteria	Actinobacteria	Actinobacteria	Pseudonocardiales	Pseudonocardiaceae	Pseudonocardiaceae_u_g	Pseudonocardiaceae_u_s	0	0	0	0	0	0	0	0	0	7.14	8.71	16.73	0	0	0	0	0	0	0	0	0	0	0	0	0	0	0	0	0	0	0	12.31	0	0	0	0	0	0	0	0	0	0
Nocardioidaceae_u_s	Bacteria	Actinobacteria	Actinobacteria	Propionibacteriales	Nocardioidaceae	Nocardioidaceae_u_g	Nocardioidaceae_u_s	0	0	0	0	0	0	0	0	0	0	31.82	0	0	0	0	0	0	0	0	0	0	0	0	0	0	0	0	0	0	0	12.42	0	0	0	0	0	0	0	0	24.48	0	0
Actinobaculum massiliense	Bacteria	Actinobacteria	Actinobacteria	Actinomycetales	Actinomycetaceae	Actinobaculum	Actinobaculum massiliense	0	95	0	0	0	0	0	0	0	0	0	0	69.64	0	0	0	0	0	0	0	0	0	353.45	492.79	26.21	0	0	0	0	0	0	0	0	44.01	0	0	0	0	0	0	0	0
Actinotignum schaalii	Bacteria	Actinobacteria	Actinobacteria	Actinomycetales	Actinomycetaceae	Actinotignum	Actinotignum schaalii	0	20.13	0	0	0	0	0	0	0	0	0	0	20.7	0	0	0	0	0	0	0	0	0	0	33.59	11.23	0	0	0	0	0	0	0	0	23.68	0	0	0	0	0	0	0	0
Actinokineospora_u_s	Bacteria	Actinobacteria	Actinobacteria	Pseudonocardiales	Pseudonocardiaceae	Actinokineospora	Actinokineospora_u_s	0	0	0	0	5.81	0	0	0	0	10	0	0	0	0	0	0	0	0	0	0	0	0	0	0	0	0	0	0	0	0	0	0	0	0	0	0	0	0	0	0	0	1.76
Actinomadura_u_s	Bacteria	Actinobacteria	Actinobacteria	Streptosporangiales	Thermomonosporaceae	Actinomadura	Actinomadura_u_s	0	0	0	0	0	0	0	0	0	0	0	0	0	0	0	0	0	0	0	0	0	0	0	0	0	0	0	0	0	0	3.17	5.88	2.05	0	0	0	0	0	0	2.58	0	4.69
Actinomyces neuii	Bacteria	Actinobacteria	Actinobacteria	Actinomycetales	Actinomycetaceae	Actinomyces	Actinomyces neuii	0	0	0	8.5	0	0	0	0	0	0	0	0	0	0	0	0	0	0	0	0	0	0	8.6	13.51	0	0	0	0	0	0	0	0	0	0	0	0	0	0	0	0	0	0
Actinoplanes_u_s	Bacteria	Actinobacteria	Actinobacteria	Micromonosporales	Micromonosporaceae	Actinoplanes	Actinoplanes_u_s	0	0	0	0	9.78	0	0	0	0	0	0	0	0	0	0	0	0	0	0	0	0	0	0	0	0	0	0	0	0	0	0	4.5	0	0	0	0	0	0	0	0	0	6.15
Actinotalea_u_s	Bacteria	Actinobacteria	Actinobacteria	Micrococcales	Cellulomonadaceae	Actinotalea	Actinotalea_u_s	0	0	0	0	0	0	0	0	0	7.37	0	0	0	0	0	0	0	0	0	0	0	0	0	0	0	0	0	0	0	0	0	0	0	0	0	0	0	0	0	0	0	0
Aequorivita_u_s	Bacteria	Bacteroidetes	Flavobacteriia	Flavobacteriales	Flavobacteriaceae	Aequorivita	Aequorivita_u_s	0	0	0	0	0	0	0	0	0	0	0	0	0	0	0	0	0	0	0	0	0	0	0	6.85	0	0	0	0	0	0	0	0	0	0	0	0	0	0	0	0	0	0
Aerococcus urinae	Bacteria	Firmicutes	Bacilli	Lactobacillales	Aerococcaceae	Aerococcus	Aerococcus urinae	0	0	0	0	0	0	0	0	0	0	0	0	0	0	0	0	0	0	0	0	0	0	17.24	0	9.49	0	0	0	0	0	0	0	0	29.74	0	0	0	0	0	0	0	0
Aeromonas_u_s	Bacteria	Proteobacteria	Gammaproteobacteria	Aeromonadales	Aeromonadaceae	Aeromonas	Aeromonas_u_s	0	0	0	0	0	0	0	0	0	0	0	0	0	0	0	0	0	0	0	0	0	0	0	2.52	0	0	0	8.79	0	0	0	0	0	0	0	0	0	0	0	0	0	0
Aeromonas enteropelogenes	Bacteria	Proteobacteria	Gammaproteobacteria	Aeromonadales	Aeromonadaceae	Aeromonas	Aeromonas enteropelogenes	0	0	0	0	0	0	0	0	0	0	0	0	0	0	0	0	0	0	0	0	0	0	0	0	0	0	0	11.62	0	0	0	0	0	0	0	0	0	0	0	0	0	0
Aeromonas hydrophila	Bacteria	Proteobacteria	Gammaproteobacteria	Aeromonadales	Aeromonadaceae	Aeromonas	Aeromonas hydrophila	0	0	0	0	0	0	0	0	0	0	0	0	0	0	0	0	0	0	0	0	0	0	0	0	0	0	0	0	0	0	0	0	0	0	0	0	3.37	0	0	0	0	0
Afipia birgiae	Bacteria	Proteobacteria	Alphaproteobacteria	Rhizobiales	Bradyrhizobiaceae	Afipia	Afipia birgiae	0	0	0	0	0	0	0	0	0	0	0	0	0	0	0	0	0	0	0	0	0	0	0	0	0	0	0	0	0	0	0	0	0	0	0	0	0	0	0	0	0	0
Agrobacterium tumefaciens	Bacteria	Proteobacteria	Alphaproteobacteria	Rhizobiales	Rhizobiaceae	Agrobacterium	Agrobacterium tumefaciens	0	0	0	0	0	0	0	0	21.1	0	0	0	0	0	0	0	0	0	0	0	0	0	0	0	0	0	0	0	0	89	0	0	0	0	0	0	0	0	0	0	0	0
Agromyces_u_s	Bacteria	Actinobacteria	Actinobacteria	Micrococcales	Microbacteriaceae	Agromyces	Agromyces_u_s	0	0	0	0	0	0	0	0	0	0	0	0	0	0	0	0	0	0	0	0	0	0	0	9.41	0	0	0	0	0	0	0	0	0	0	0	0	0	0	0	0	0	0
Ahrensia_u_s	Bacteria	Proteobacteria	Alphaproteobacteria	Rhodobacterales	Rhodobacteraceae	Ahrensia	Ahrensia_u_s	0	0	0	0	0	0	0	0	0	0	0	0	0	0	0	0	0	0	0	0	0	0	0	0	0	0	0	0	0	0	0	0	0	0	0	0	0	0	0	13.19	0	0
Akkermansia muciniphila	Bacteria	Verrucomicrobia	Verrucomicrobiae	Verrucomicrobiales	Akkermansiaceae	Akkermansia	Akkermansia muciniphila	0	9.33	0	0	0	0	0	0	0	0	0	0	5.82	9.71	0	0	0	0	0	0	0	0	0	0	0	0	0	0	0	0	0	0	0	0	0	0	0	0	0	0	0	0
Alcanivorax_u_s	Bacteria	Proteobacteria	Gammaproteobacteria	Oceanospirillales	Alcanivoracaceae	Alcanivorax	Alcanivorax_u_s	0	0	0	0	0	0	0	0	0	12.34	0	0	0	0	0	0	0	0	0	0	0	0	0	1550.39	0	0	0	0	0	0	0	0	0	0	0	0	0	0	0	0	0	0
Aliivibrio fischeri	Bacteria	Proteobacteria	Gammaproteobacteria	Vibrionales	Vibrionaceae	Aliivibrio	Aliivibrio fischeri	0	0	0	0	0	0	0	0	0	0	0	0	0	0	0	0	0	0	0	0	0	0	0	0	0	0	0	0	36.02	60.7	0	0	0	0	0	0	0	0	0	0	0	0
Alistipes_u_s	Bacteria	Bacteroidetes	Bacteroidia	Bacteroidales	Rikenellaceae	Alistipes	Alistipes_u_s	0	0	0	0	0	0	0	0	0	0	0	0	0	8.89	28.79	0	0	0	0	0	0	0	0	0	0	5.51	6.61	0	0	0	0	0	0	0	0	0	0	0	0	0	0	0
Alistipes finegoldii	Bacteria	Bacteroidetes	Bacteroidia	Bacteroidales	Rikenellaceae	Alistipes	Alistipes finegoldii	0	0	0	17.19	0	0	0	0	0	0	0	0	0	0	0	0	0	0	0	0	0	0	0	0	0	0	0	0	0	0	0	0	0	0	0	0	0	0	0	0	0	0
Alistipes onderdonkii	Bacteria	Bacteroidetes	Bacteroidia	Bacteroidales	Rikenellaceae	Alistipes	Alistipes onderdonkii	0	0	0	17.81	0	0	0	0	0	0	0	0	0	0	0	0	0	0	0	0	0	0	0	0	0	0	0	0	0	0	0	0	0	0	0	0	0	0	0	0	0	0
Alistipes putredinis	Bacteria	Bacteroidetes	Bacteroidia	Bacteroidales	Rikenellaceae	Alistipes	Alistipes putredinis	12.6	0	0	46.01	0	0	0	0	0	0	0	0	0	21.57	8.5	0	0	0	0	0	0	0	0	0	0	0	0	0	0	0	0	0	0	0	0	8.4	0	0	0	0	0	0
Alistipes shahii	Bacteria	Bacteroidetes	Bacteroidia	Bacteroidales	Rikenellaceae	Alistipes	Alistipes shahii	5.87	0	0	11.45	0	0	0	0	0	0	0	0	0	0	0	0	0	0	0	0	0	0	0	0	0	0	0	0	0	0	0	0	0	0	0	0	0	0	0	0	0	0
Alistipes inops	Bacteria	Bacteroidetes	Bacteroidia	Bacteroidales	Rikenellaceae	Alistipes	Alistipes inops	0	0	0	0	0	0	0	0	0	0	0	0	0	0	0	0	0	0	0	0	0	0	0	0	0	0	0	0	0	0	0	0	0	0	0	0	0	0	0	0	0	0
Alistipes sp. AL-1	Bacteria	Bacteroidetes	Bacteroidia	Bacteroidales	Rikenellaceae	Alistipes	Alistipes sp. AL-1	0	0	0	9.68	0	0	0	0	0	0	0	0	0	0	0	0	0	0	0	0	0	0	0	0	0	0	0	0	0	0	0	0	0	0	0	0	0	0	0	0	0	0
Alphaproteobacteria_u_s	Bacteria	Proteobacteria	Alphaproteobacteria	Alphaproteobacteria_u_o	Alphaproteobacteria_u_f	Alphaproteobacteria_u_g	Alphaproteobacteria_u_s	3.07	0	0	3.98	9.86	0	0	0	0	0	1.42	31.01	0	0	0	0	0	0	0	0	0	0	3.98	97.95	0	0	0	0	0	0	0	2.04	0	0	0	0	1.15	0	0	19.07	0	0
spotted fever group	Bacteria	Proteobacteria	Alphaproteobacteria	Rickettsiales	Rickettsiaceae	Rickettsia	spotted fever group	0	0	0	0	0	0	0	0	0	0	0	0	0	0	0	0	0	0	0	0	0	0	0	0	0	0	0	0	0	0	9.36	4.13	0	0	0	0	0	0	0	11.81	0	0
Rhodospirillaceae_u_s	Bacteria	Proteobacteria	Alphaproteobacteria	Rhodospirillales	Rhodospirillaceae	Rhodospirillaceae_u_g	Rhodospirillaceae_u_s	0	0	0	0	26.61	0	0	0	0	0	0	0	22	0	0	0	0	0	0	16.87	0	0	0	21.39	0	0	0	0	0	0	0	8.31	0	0	0	0	0	0	0	0	0	29.03
Pelagibacteraceae_u_s	Bacteria	Proteobacteria	Alphaproteobacteria	Pelagibacterales	Pelagibacteraceae	Pelagibacteraceae_u_g	Pelagibacteraceae_u_s	0	0	0	28.36	38.13	0	0	0	0	0	6.46	0	0	0	0	0	0	0	0	0	0	0	0	0	0	0	0	0	1.91	0	3.19	9.64	13.12	0	0	0	0	0	0	0	0	1.91
Sphingomonadaceae_u_s	Bacteria	Proteobacteria	Alphaproteobacteria	Sphingomonadales	Sphingomonadaceae	Sphingomonadaceae_u_g	Sphingomonadaceae_u_s	0	0	0	1.73	1.35	0	0	0	0	1.62	0	1.01	0	0	0	0	0	0	0	0	0	0	0	3.49	0	0	0	0	0	0	0	1.1	0	0	0	0	1.22	0	0	0	0	2.66
Rhodobacterales_u_s	Bacteria	Proteobacteria	Alphaproteobacteria	Rhodobacterales	Rhodobacterales_u_f	Rhodobacterales_u_g	Rhodobacterales_u_s	0	0	0	0	0	0	0	0	0	0	0	0	0	0	0	0	0	0	0	0	0	0	0	0	0	0	0	0	0	0	0	0	0	0	0	0	0	0	0	15.8	0	18.26
Rhodobacteraceae_u_s	Bacteria	Proteobacteria	Alphaproteobacteria	Rhodobacterales	Rhodobacteraceae	Rhodobacteraceae_u_g	Rhodobacteraceae_u_s	0	0	0	0	4.52	0	0	0	1.84	4.48	8.42	0	12.26	0	0	0	0	0	0	26.36	0	0	0	100.97	0	0	0	0	0	0	2.55	51.94	4.7	0	0	0	0	0	0	10.28	0	30.37
Hyphomonadaceae_u_s	Bacteria	Proteobacteria	Alphaproteobacteria	Rhodobacterales	Hyphomonadaceae	Hyphomonadaceae_u_g	Hyphomonadaceae_u_s	0	0	0	0	0	0	0	0	0	0	0	0	0	0	0	0	0	0	0	0	0	0	0	0	0	0	0	0	0	0	0	0	0	0	0	0	0	0	0	2.31	1.13	0
Anaerococcus_u_s	Bacteria	Firmicutes	Tissierellia	Tissierellales	Peptoniphilaceae	Anaerococcus	Anaerococcus_u_s	0	0	0	0	0	0	0	0	0	0	0	0	0	0	0	0	0	0	0	0	0	0	7.85	0	0	0	0	0	0	0	0	0	0	0	0	0	0	0	0	0	0	0
Anaerococcus hydrogenalis	Bacteria	Firmicutes	Tissierellia	Tissierellales	Peptoniphilaceae	Anaerococcus	Anaerococcus hydrogenalis	0	0	0	0	0	0	0	0	0	0	0	0	0	0	0	0	0	0	0	0	0	0	0	4.67	5.88	0	0	0	0	0	0	0	0	16.19	0	0	0	0	0	0	0	0
Anaerococcus lactolyticus	Bacteria	Firmicutes	Tissierellia	Tissierellales	Peptoniphilaceae	Anaerococcus	Anaerococcus lactolyticus	0	0	0	0	0	0	0	0	0	0	0	0	0	0	0	0	0	0	0	0	0	0	6.76	27.62	0	0	0	0	0	0	0	0	0	0	0	0	0	0	0	0	0	0
Anaerococcus prevotii	Bacteria	Firmicutes	Tissierellia	Tissierellales	Peptoniphilaceae	Anaerococcus	Anaerococcus prevotii	0	0	0	0	0	0	0	0	0	0	0	0	0	0	0	0	0	0	0	0	0	0	0	0	4.02	0	0	0	0	0	0	0	0	0	0	0	0	0	0	0	0	0
Anaerococcus vaginalis	Bacteria	Firmicutes	Tissierellia	Tissierellales	Peptoniphilaceae	Anaerococcus	Anaerococcus vaginalis	0	0	0	0	0	0	0	0	0	0	0	0	0	0	0	0	0	0	0	0	0	0	6.89	0	0	0	0	0	0	0	0	0	0	0	0	0	0	0	0	0	0	0
Anaeromyxobacter_u_s	Bacteria	Proteobacteria	Deltaproteobacteria	Myxococcales	Anaeromyxobacteraceae	Anaeromyxobacter	Anaeromyxobacter_u_s	0	0	0	0	32.25	0	0	0	9.97	31.21	28.42	10.99	0	0	0	0	0	0	0	0	0	0	0	7.67	0	0	0	0	13.71	2.3	15.63	61.53	14.53	0	0	0	4.78	0	0	67.56	0	55.75
Anaerostipes hadrus	Bacteria	Firmicutes	Clostridia	Clostridiales	Lachnospiraceae	Anaerostipes	Anaerostipes hadrus	0	0	0	0	0	0	0	0	0	0	0	0	0	0	0	0	0	0	0	0	0	0	7.75	0	0	0	0	0	0	0	0	0	0	0	0	0	0	0	0	0	0	0
Anaplasma_u_s	Bacteria	Proteobacteria	Alphaproteobacteria	Rickettsiales	Anaplasmataceae	Anaplasma	Anaplasma_u_s	0	0	0	0	0	0	0	0	0	0	0	0	0	0	0	0	0	0	0	0	0	0	0	0	0	0	0	0	0	0	0	0	0	0	0	0	0	0	0	0	33.38	0
Arcanobacterium sp. S3PF19	Bacteria	Actinobacteria	Actinobacteria	Actinomycetales	Actinomycetaceae	Arcanobacterium	Arcanobacterium sp. S3PF19	0	0	0	0	0	0	0	0	0	0	0	0	0	0	0	0	0	0	0	0	0	0	0	0	0	0	0	0	0	0	0	0	0	0	0	12.96	0	0	0	0	0	0
Arcobacter_u_s	Bacteria	Proteobacteria	Epsilonproteobacteria	Campylobacterales	Campylobacteraceae	Arcobacter	Arcobacter_u_s	0	0	0	0	0	0	0	0	0	0	2.3	0	0	0	0	0	0	0	290.49	0	0	0	0	72.46	0	0	0	0	0	0	0	57.99	0	0	0	0	0	0	0	0	0	0
Arenimonas_u_s	Bacteria	Proteobacteria	Gammaproteobacteria	Xanthomonadales	Xanthomonadaceae	Arenimonas	Arenimonas_u_s	0	0	0	0	0	2.18	0	0	0	0	0	0	0	0	0	0	0	0	0	0	0	0	0	0	0	0	0	0	0	0	2.5	6.87	0	0	0	0	0	0	0	6.14	0	0
Micrococcaceae_u_s	Bacteria	Actinobacteria	Actinobacteria	Micrococcales	Micrococcaceae	Micrococcaceae_u_g	Micrococcaceae_u_s	0	0	0	0	8.79	0	0	0	0	1.05	8.49	2.4	0	0	0	0	0	0	0	0	0	0	0	4.51	0	0	0	0	0	0	0	0	1.89	0	0	0	0	0	0	0	0	0
Arthrobacter_u_s	Bacteria	Actinobacteria	Actinobacteria	Micrococcales	Micrococcaceae	Arthrobacter	Arthrobacter_u_s	0	0	0	0	6.55	0	0	0	2.42	4.9	6.04	5.09	0	0	0	0	0	0	0	0	0	0	0	21.22	0	0	0	0	0	0	10.11	10.87	3.79	0	0	0	0	0	0	19.07	0	10.3
Asticcacaulis_u_s	Bacteria	Proteobacteria	Alphaproteobacteria	Caulobacterales	Caulobacteraceae	Asticcacaulis	Asticcacaulis_u_s	0	0	0	0	0	0	0	0	0	10.47	5.63	0	0	0	0	0	0	0	0	0	0	0	0	0	0	0	0	0	0	0	3.16	0	1.63	0	0	0	0	0	0	4.2	0	0
Atopobium vaginae	Bacteria	Actinobacteria	Coriobacteriia	Coriobacteriales	Atopobiaceae	Atopobium	Atopobium vaginae	0	0	0	0	0	0	0	0	0	0	0	0	0	0	0	0	0	0	0	0	0	0	0	0	0	0	0	0	0	0	0	0	325.24	0	0	13.62	0	0	0	0	0	0
Aureimonas_u_s	Bacteria	Proteobacteria	Alphaproteobacteria	Rhizobiales	Aurantimonadaceae	Aureimonas	Aureimonas_u_s	0	0	0	0	1.17	0	0	0	0	0	0	0	0	0	0	0	0	0	0	0	0	0	0	0	0	0	0	0	0	0	0	0	0	0	0	0	0	0	0	1.79	0	0
Bacillus cereus group	Bacteria	Firmicutes	Bacilli	Bacillales	Bacillaceae	Bacillus	Bacillus cereus group	0	0	0	0	0	0	0	0	0	0	0	0	0	0	0	0	0	0	0	0	0	0	0	0	5.74	0	0	0	0	0	0	0	0	0	0	0	0	0	0	0	0	0
Bacillus_u_s	Bacteria	Firmicutes	Bacilli	Bacillales	Bacillaceae	Bacillus	Bacillus_u_s	0	0	0	0	0	0	0	0	0	0	5.59	0	0	0	0	0	0	0	0	0	0	0	0	0	0	0	0	0	0	0	0	0	0	0	0	0	0	0	0	10.99	0	2.88
Bacillus cereus	Bacteria	Firmicutes	Bacilli	Bacillales	Bacillaceae	Bacillus	Bacillus cereus	0	0	0	0	0	0	0	0	0	0	0	0	0	0	0	0	0	0	0	0	0	0	0	0	0	0	0	0	0	16.46	0	0	0	0	0	0	0	0	0	0	0	0
Bacillus subtilis	Bacteria	Firmicutes	Bacilli	Bacillales	Bacillaceae	Bacillus	Bacillus subtilis	0	0	0	36.48	44.78	0	0	0	0	30.96	50.88	30.79	17.89	0	0	0	0	0	0	0	0	0	0	0	6.66	0	0	0	0	0	0	0	0	0	0	0	0	0	0	38.57	0	51.66
Bacteroidales_u_s	Bacteria	Bacteroidetes	Bacteroidia	Bacteroidales	Bacteroidales_u_f	Bacteroidales_u_g	Bacteroidales_u_s	0	0	0	0	0	0	0	0	0	0	0	0	0	52.39	29.86	0	0	0	0	0	0	0	0	0	0	0	0	0	0	0	0	0	0	0	0	0	0	0	0	0	0	0
Alistipes obesi	Bacteria	Bacteroidetes	Bacteroidia	Bacteroidales	Rikenellaceae	Alistipes	Alistipes obesi	0	0	0	0	0	0	0	0	0	0	0	0	0	19.73	0	0	0	0	0	0	0	0	0	0	0	0	0	0	0	0	0	0	0	0	0	0	0	0	0	0	0	0
Bacteroides_u_s	Bacteria	Bacteroidetes	Bacteroidia	Bacteroidales	Bacteroidaceae	Bacteroides	Bacteroides_u_s	3	0	0	31.18	0	0	0	0	0	0	0	0	0	14.33	6.88	185.74	0	0	0	0	0	0	0	34.67	100.56	31.72	21.74	0	0	0	0	0	0	0	0	13.58	0	0	12.09	0	0	0
Bacteroides caccae	Bacteria	Bacteroidetes	Bacteroidia	Bacteroidales	Bacteroidaceae	Bacteroides	Bacteroides caccae	0	0	0	7.8	0	0	0	0	0	0	0	0	0	0	0	0	0	0	0	0	0	0	0	0	0	0	0	0	0	0	0	0	0	0	0	0	0	0	0	0	0	0
Bacteroides cellulosilyticus	Bacteria	Bacteroidetes	Bacteroidia	Bacteroidales	Bacteroidaceae	Bacteroides	Bacteroides cellulosilyticus	0	0	0	0	0	0	0	0	0	0	0	0	0	5.73	10.22	0	0	0	0	0	0	0	0	0	0	0	0	0	0	0	0	0	0	0	0	0	0	0	0	0	0	0
Bacteroides coprophilus	Bacteria	Bacteroidetes	Bacteroidia	Bacteroidales	Bacteroidaceae	Bacteroides	Bacteroides coprophilus	0	0	0	0	0	0	0	0	0	0	0	0	0	0	0	22.73	0	0	0	0	0	0	0	0	0	0	0	0	0	0	0	0	0	0	0	0	0	0	0	0	0	0
Bacteroides dorei	Bacteria	Bacteroidetes	Bacteroidia	Bacteroidales	Bacteroidaceae	Bacteroides	Bacteroides dorei	4.8	0	0	0	0	0	0	0	0	0	0	0	0	0	0	0	0	0	0	0	0	0	0	0	0	0	0	0	0	0	0	0	0	0	0	0	0	0	0	0	0	0
Bacteroides faecis	Bacteria	Bacteroidetes	Bacteroidia	Bacteroidales	Bacteroidaceae	Bacteroides	Bacteroides faecis	0	0	0	25.79	0	0	0	0	0	0	0	0	0	0	0	0	0	0	0	0	0	0	0	0	0	0	0	0	0	0	0	0	0	0	0	0	0	0	0	0	0	0
Bacteroides finegoldii	Bacteria	Bacteroidetes	Bacteroidia	Bacteroidales	Bacteroidaceae	Bacteroides	Bacteroides finegoldii	0	0	0	0	0	0	0	0	0	0	0	0	0	7.46	0	0	0	0	0	0	0	0	0	0	0	0	0	0	0	0	0	0	0	0	0	0	0	0	0	0	0	0
Bacteroides intestinalis	Bacteria	Bacteroidetes	Bacteroidia	Bacteroidales	Bacteroidaceae	Bacteroides	Bacteroides intestinalis	0	0	0	0	0	0	0	0	0	0	0	0	0	13.21	7.34	0	0	0	0	0	0	0	0	0	0	0	0	0	0	0	0	0	0	0	0	0	0	0	0	0	0	0
Bacteroides massiliensis	Bacteria	Bacteroidetes	Bacteroidia	Bacteroidales	Bacteroidaceae	Bacteroides	Bacteroides massiliensis	0	0	0	0	0	0	0	0	0	0	0	0	0	18.33	19.86	0	0	0	0	0	0	0	0	0	0	0	0	0	0	0	0	0	0	0	0	0	0	0	0	0	0	0
Bacteroides ovatus	Bacteria	Bacteroidetes	Bacteroidia	Bacteroidales	Bacteroidaceae	Bacteroides	Bacteroides ovatus	0	0	0	0	0	0	0	0	0	0	0	0	0	0	4.01	0	0	0	0	0	0	0	0	0	0	0	0	0	0	0	0	0	0	0	0	0	0	0	0	0	0	0
Bacteroides sp. 1_1_6	Bacteria	Bacteroidetes	Bacteroidia	Bacteroidales	Bacteroidaceae	Bacteroides	Bacteroides sp. 1_1_6	0	0	0	0	0	0	0	0	0	0	0	0	0	0	5.81	0	0	0	0	0	0	0	0	0	0	0	0	0	0	0	0	0	0	0	0	0	0	0	0	0	0	0
Bacteroides sp. 3_1_19	Bacteria	Bacteroidetes	Bacteroidia	Bacteroidales	Bacteroidaceae	Bacteroides	Bacteroides sp. 3_1_19	0	0	0	4.25	0	0	0	0	0	0	0	0	0	0	0	0	0	0	0	0	0	0	0	0	0	0	0	0	0	0	0	0	0	0	0	0	0	0	0	0	0	0
Bacteroides sp. D20	Bacteria	Bacteroidetes	Bacteroidia	Bacteroidales	Bacteroidaceae	Bacteroides	Bacteroides sp. D20	6.74	0	0	0	0	0	0	0	0	0	0	0	0	0	0	0	0	0	0	0	0	0	0	0	0	0	0	0	0	0	0	0	0	0	0	0	0	0	0	0	0	0
Bacteroides stercoris	Bacteria	Bacteroidetes	Bacteroidia	Bacteroidales	Bacteroidaceae	Bacteroides	Bacteroides stercoris	7	0	0	0	0	0	0	0	0	0	0	0	0	0	0	0	0	0	0	0	0	0	0	0	0	0	0	0	0	0	0	0	0	0	0	0	0	0	0	0	0	0
Bacteroides thetaiotaomicron	Bacteria	Bacteroidetes	Bacteroidia	Bacteroidales	Bacteroidaceae	Bacteroides	Bacteroides thetaiotaomicron	0	0	0	0	0	0	0	0	0	0	0	0	0	0	6.56	0	0	0	0	0	0	0	0	0	0	0	0	0	0	0	0	0	0	0	0	0	0	0	0	0	0	0
Bacteroides uniformis	Bacteria	Bacteroidetes	Bacteroidia	Bacteroidales	Bacteroidaceae	Bacteroides	Bacteroides uniformis	6.69	0	0	13.14	0	0	0	0	0	0	0	0	0	78.8	38.36	0	0	0	0	0	0	0	0	0	0	10.93	7.82	0	0	0	0	0	0	0	0	0	0	0	0	0	0	0
Bacteroides vulgatus	Bacteria	Bacteroidetes	Bacteroidia	Bacteroidales	Bacteroidaceae	Bacteroides	Bacteroides vulgatus	0	0	0	0	0	0	0	0	0	0	0	0	0	0	56.24	0	0	0	0	34.3	0	0	0	0	0	0	0	0	0	0	0	0	0	0	0	0	0	0	0	0	0	0
Balneolaceae_u_s	Bacteria	Balneolaeota	Balneolia	Balneolales	Balneolaceae	Balneolaceae_u_g	Balneolaceae_u_s	0	0	0	0	0	0	0	0	0	0	0	0	0	0	0	0	0	0	0	0	0	0	0	325.12	0	0	0	0	0	0	0	0	0	0	0	0	0	0	0	0	0	0
Beijerinckia_u_s	Bacteria	Proteobacteria	Alphaproteobacteria	Rhizobiales	Beijerinckiaceae	Beijerinckia	Beijerinckia_u_s	0	0	0	0	0	0	0	0	0	0	0	0	0	0	0	0	0	0	0	0	0	0	0	0	0	0	0	0	0	0	0	0	0	0	0	0	0	0	0	4.22	0	0
Betaproteobacteria bacterium MOLA814	Bacteria	Proteobacteria	Betaproteobacteria	Betaproteobacteria_u_o	Betaproteobacteria_u_f	Betaproteobacteria_u_g	Betaproteobacteria bacterium MOLA814	0	0	0	0	0	0	0	0	0	0	0	0	0	0	0	0	0	0	0	0	0	0	0	20.66	0	0	0	0	0	0	0	0	0	0	0	0	0	0	0	0	0	0
Bifidobacterium adolescentis	Bacteria	Actinobacteria	Actinobacteria	Bifidobacteriales	Bifidobacteriaceae	Bifidobacterium	Bifidobacterium adolescentis	3.45	0	0	2.82	0	0	0	0	0	0	0	0	0	26.37	12.22	0	0	0	0	20.12	0	0	0	6.93	45.07	4.46	9.47	0	0	0	0	0	0	7.51	0	0	0	0	0	0	0	0
Bifidobacterium angulatum	Bacteria	Actinobacteria	Actinobacteria	Bifidobacteriales	Bifidobacteriaceae	Bifidobacterium	Bifidobacterium angulatum	0	0	0	0	0	0	0	0	0	0	0	0	0	0	0	0	0	0	0	0	0	0	0	50.41	0	0	0	0	0	0	0	0	0	0	0	0	0	0	0	0	0	0
Bifidobacterium animalis	Bacteria	Actinobacteria	Actinobacteria	Bifidobacteriales	Bifidobacteriaceae	Bifidobacterium	Bifidobacterium animalis	8.41	0	0	0	0	0	0	0	0	0	0	0	0	35.66	41.43	0	0	0	0	0	0	0	0	0	0	8.95	0	0	0	0	0	0	0	0	0	0	0	0	0	0	0	0
Bifidobacterium bifidum	Bacteria	Actinobacteria	Actinobacteria	Bifidobacteriales	Bifidobacteriaceae	Bifidobacterium	Bifidobacterium bifidum	0	3.6	0	3.62	0	0	0	0	0	0	0	0	24.26	0	0	0	0	0	48.51	17.03	0	0	0	9.25	47.63	0	0	0	0	0	0	0	0	3.04	0	9.49	0	0	0	0	0	0
Bifidobacterium breve	Bacteria	Actinobacteria	Actinobacteria	Bifidobacteriales	Bifidobacteriaceae	Bifidobacterium	Bifidobacterium breve	0	0	0	0	0	0	0	0	0	0	0	0	0	131.98	112.89	0	0	0	0	0	0	0	0	0	0	16.52	0	0	0	0	0	0	0	0	0	0	0	0	0	0	0	0
Bifidobacterium catenulatum	Bacteria	Actinobacteria	Actinobacteria	Bifidobacteriales	Bifidobacteriaceae	Bifidobacterium	Bifidobacterium catenulatum	0	0	0	0	0	0	0	0	0	0	0	0	0	0	0	0	0	0	0	0	0	0	0	16.11	0	0	0	0	0	0	0	0	0	0	0	0	0	0	0	0	0	0
Bifidobacterium dentium	Bacteria	Actinobacteria	Actinobacteria	Bifidobacteriales	Bifidobacteriaceae	Bifidobacterium	Bifidobacterium dentium	0	0	0	0	0	0	0	0	0	0	0	0	0	0	0	0	0	0	0	0	0	0	0	0	0	0	0	0	0	0	0	0	0	0	0	0	0	0	0	0	0	0
Bifidobacterium kashiwanohense	Bacteria	Actinobacteria	Actinobacteria	Bifidobacteriales	Bifidobacteriaceae	Bifidobacterium	Bifidobacterium kashiwanohense	0	0	0	0	0	0	0	0	0	0	0	0	0	0	0	0	0	0	0	0	0	0	10.67	0	0	0	0	0	0	0	0	0	0	0	0	0	0	0	0	0	0	0
Bifidobacterium longum	Bacteria	Actinobacteria	Actinobacteria	Bifidobacteriales	Bifidobacteriaceae	Bifidobacterium	Bifidobacterium longum	6.51	6.16	0	0	0	0	0	0	0	0	0	0	31.13	4.36	8.5	0	0	0	0	24.7	0	0	0	10.85	11.22	0	0	0	0	0	0	0	0	0	0	8.24	0	0	0	0	0	0
Bifidobacterium minimum	Bacteria	Actinobacteria	Actinobacteria	Bifidobacteriales	Bifidobacteriaceae	Bifidobacterium	Bifidobacterium minimum	0	0	0	0	0	0	0	0	0	0	0	0	0	0	0	0	0	0	0	0	0	0	0	0	0	0	0	0	0	0	0	0	0	0	0	0	0	0	0	0	0	0
Bifidobacterium pseudocatenulatum	Bacteria	Actinobacteria	Actinobacteria	Bifidobacteriales	Bifidobacteriaceae	Bifidobacterium	Bifidobacterium pseudocatenulatum	4.31	7.85	0	0	0	0	0	0	0	0	0	0	0	0	0	0	0	0	0	0	0	0	13.79	0	0	0	0	0	0	0	0	0	0	0	0	11.38	0	0	0	0	0	0
Bifidobacterium sp. 12_1_47BFAA	Bacteria	Actinobacteria	Actinobacteria	Bifidobacteriales	Bifidobacteriaceae	Bifidobacterium	Bifidobacterium sp. 12_1_47BFAA	0	0	0	0	0	0	0	0	0	0	0	0	0	5.95	0	0	0	0	0	0	0	0	0	0	0	0	0	0	0	0	0	0	0	0	0	0	0	0	0	0	0	0
Bilophila_u_s	Bacteria	Proteobacteria	Deltaproteobacteria	Desulfovibrionales	Desulfovibrionaceae	Bilophila	Bilophila_u_s	0	0	0	0	0	0	0	0	0	0	0	0	0	13.62	14.83	0	0	0	0	0	0	0	0	0	0	0	0	0	0	0	0	0	0	0	0	0	0	0	0	0	0	0
Blastomonas_u_s	Bacteria	Proteobacteria	Alphaproteobacteria	Sphingomonadales	Sphingomonadaceae	Blastomonas	Blastomonas_u_s	0	0	7.34	0	0	0	0	0	0	0	2.47	0	0	0	0	0	0	0	0	0	0	0	0	0	0	0	0	0	0	0	0	0	0	0	3.76	0	0	0	0	4.62	0	0
Blautia sp. KLE 1732	Bacteria	Firmicutes	Clostridia	Clostridiales	Lachnospiraceae	Blautia	Blautia sp. KLE 1732	0	0	0	0	0	0	0	0	0	0	0	0	0	15.2	21.44	0	0	0	0	0	0	0	0	0	0	0	0	0	0	0	0	0	0	0	0	6.32	0	0	0	0	0	0
Blautia wexlerae	Bacteria	Firmicutes	Clostridia	Clostridiales	Lachnospiraceae	Blautia	Blautia wexlerae	0	11.53	0	5.24	0	0	0	0	0	0	0	0	6.79	15.41	15.85	0	0	0	0	0	0	0	185.63	0	0	0	0	0	0	0	0	0	0	0	0	11.57	0	0	0	0	0	0
Bordetella bronchiseptica	Bacteria	Proteobacteria	Betaproteobacteria	Burkholderiales	Alcaligenaceae	Bordetella	Bordetella bronchiseptica	0	0	0	0	0	33.33	0	0	0	0	0	0	0	0	0	0	0	0	0	0	0	0	0	0	0	0	0	0	0	0	0	0	0	0	0	0	0	0	0	0	0	0
Brachyspira_u_s	Bacteria	Spirochaetes	Spirochaetia	Brachyspirales	Brachyspiraceae	Brachyspira	Brachyspira_u_s	0	0	0	0	0	0	0	0	0	0	0	0	0	0	0	0	0	0	0	0	0	0	0	0	0	0	0	0	0	0	0	2.83	0	0	0	0	0	0	0	0	0	0
Bradyrhizobium_u_s	Bacteria	Proteobacteria	Alphaproteobacteria	Rhizobiales	Bradyrhizobiaceae	Bradyrhizobium	Bradyrhizobium_u_s	0	0	0	0	0	0	0	0	0	0	0	0	0	0	0	0	0	0	0	0	0	0	0	0	0	0	0	0	0	0	0	0	0	0	0	0	0	0	0	0	0	0
Bradyrhizobium sp. DFCI-1	Bacteria	Proteobacteria	Alphaproteobacteria	Rhizobiales	Bradyrhizobiaceae	Bradyrhizobium	Bradyrhizobium sp. DFCI-1	0	0	0	0	0	0	0	0	0	0	0	0	0	0	0	0	0	0	0	0	0	0	12.12	0	0	0	0	0	0	0	0	0	0	0	0	0	0	0	0	0	0	0
Brevundimonas_u_s	Bacteria	Proteobacteria	Alphaproteobacteria	Caulobacterales	Caulobacteraceae	Brevundimonas	Brevundimonas_u_s	0	0	0	0	0	0	0	0	0	0	0	13.42	0	0	0	0	0	0	0	0	0	0	0	0	0	0	0	4.31	13.31	0	0	6.81	8.05	0	0	0	7.95	9.35	53.28	11.8	20.6	0
Brevundimonas diminuta	Bacteria	Proteobacteria	Alphaproteobacteria	Caulobacterales	Caulobacteraceae	Brevundimonas	Brevundimonas diminuta	0	0	17.03	0	117.77	35.39	0	0	73.54	217.93	0	0	0	0	0	0	0	0	0	0	0	0	0	0	0	0	0	0	0	215.51	0	0	0	0	0	0	0	0	0	0	0	10.69
Brevundimonas naejangsanensis	Bacteria	Proteobacteria	Alphaproteobacteria	Caulobacterales	Caulobacteraceae	Brevundimonas	Brevundimonas naejangsanensis	0	0	0	0	0	0	0	0	0	0	0	0	0	0	0	0	0	0	0	0	0	0	0	0	0	0	0	0	0	0	0	0	0	0	0	0	0	0	0	0	0	0
Paraburkholderia_u_s	Bacteria	Proteobacteria	Betaproteobacteria	Burkholderiales	Burkholderiaceae	Paraburkholderia	Paraburkholderia_u_s	0	0	0	14.23	0	87.22	0	0	0	90.61	0	76.16	104.35	2.41	0	0	0	0	0	0	0	0	0	0	2.43	0	0	0	2.51	0	2.41	43	7.26	0	0	0	0	0	0	46.99	0	25.32
Burkholderia_u_s	Bacteria	Proteobacteria	Betaproteobacteria	Burkholderiales	Burkholderiaceae	Burkholderia	Burkholderia_u_s	0	0	0	0	0	0	0	0	0	0	0	0	0	0	0	0	0	0	0	0	0	0	0	0	0	0	0	0	0	0	0	0	0	0	0	0	0	0	0	0	0	0
Achromobacter_u_s	Bacteria	Proteobacteria	Betaproteobacteria	Burkholderiales	Alcaligenaceae	Achromobacter	Achromobacter_u_s	0	0	0	0	25.81	0	0	0	0	0	0	0	0	0	0	0	0	0	0	0	0	0	0	0	0	0	0	0	0	0	0	0	0	0	0	0	0	0	0	0	0	0
Comamonadaceae_u_s	Bacteria	Proteobacteria	Betaproteobacteria	Burkholderiales	Comamonadaceae	Comamonadaceae_u_g	Comamonadaceae_u_s	0	0	0	0	0	0	0	0	0	16.95	0	0	0	0	0	0	0	0	0	0	0	0	0	30.56	0	0	0	0	0	0	0	0	0	0	0	0	2.03	0	0	5.45	0	0
Burkholderiales_u_s	Bacteria	Proteobacteria	Betaproteobacteria	Burkholderiales	Burkholderiales_u_f	Burkholderiales_u_g	Burkholderiales_u_s	0	0	0	0	0	0	0	0	0	0	7.43	0	0	0	0	0	0	0	0	0	0	0	0	0	0	0	0	0	0	0	3.24	0	49.33	0	0	0	0	0	0	0	0	0
Butyricimonas_u_s	Bacteria	Bacteroidetes	Bacteroidia	Bacteroidales	Odoribacteraceae	Butyricimonas	Butyricimonas_u_s	0	0	0	0	0	0	0	0	0	0	0	0	0	382.52	190.73	0	0	0	0	0	0	0	0	0	0	58.48	45.93	0	0	0	0	0	0	0	0	0	0	0	0	0	0	0
Caldicellulosiruptor_u_s	Bacteria	Firmicutes	Clostridia	Thermoanaerobacterales	Thermoanaerobacterales Family III. Incertae Sedis	Caldicellulosiruptor	Caldicellulosiruptor_u_s	0	0	0	0	0	0	0	0	0	0	0	0	0	0	0	0	0	0	0	0	0	0	0	0	0	0	0	1.06	0	0	0	0	0	0	0	0	0	0	0	0	0	0
Campylobacter ureolyticus	Bacteria	Proteobacteria	Epsilonproteobacteria	Campylobacterales	Campylobacteraceae	Campylobacter	Campylobacter ureolyticus	0	0	0	0	0	0	0	0	0	0	0	0	0	0	0	0	0	0	0	0	0	0	0	0	8.29	0	0	0	0	0	0	0	0	6.79	0	0	0	0	0	0	0	0
Candidatus Paracaedibacteraceae_u_s	Bacteria	Proteobacteria	Alphaproteobacteria	Holosporales	Candidatus Paracaedibacteraceae	Candidatus Paracaedibacteraceae_u_g	Candidatus Paracaedibacteraceae_u_s	0	0	0	96.09	0	0	0	0	0	0	0	1.53	0	0	0	0	0	0	0	0	39.35	0	0	0	0	0	0	0	0	0	0	0	0	0	0	0	0	0	0	5.88	0	4.53
Candidatus Aquiluna sp. IMCC13023	Bacteria	Actinobacteria	Actinobacteria	Micrococcales	Microbacteriaceae	Candidatus Aquiluna	Candidatus Aquiluna sp. IMCC13023	0	0	0	0	0	0	0	0	0	0	0	0	0	0	0	0	0	0	0	0	0	0	0	82.6	0	0	0	0	0	0	0	0	0	0	0	0	0	0	0	0	0	0
Candidatus Atelocyanobacterium thalassa	Bacteria	Cyanobacteria	Oscillatoriophycideae	Chroococcales	Aphanothecaceae	Candidatus Atelocyanobacterium	Candidatus Atelocyanobacterium thalassa	0	0	0	0	6.76	0	0	0	0	0	0	0	0	2.76	0	0	0	0	0	0	0	0	0	0	0	0	0	0	0	0	0	0	0	0	0	0	0	0	0	0	0	0
Candidatus Blastococcus massiliensis	Bacteria	Actinobacteria	Actinobacteria	Geodermatophilales	Geodermatophilaceae	Blastococcus	Candidatus Blastococcus massiliensis	0	0	0	0	0	0	0	0	0	0	0	0	0	0	0	0	0	0	0	0	0	0	0	0	0	0	0	0	0	0	0	0	0	0	0	0	0	0	0	0	0	0
Candidatus Endolissoclinum faulkneri	Bacteria	Proteobacteria	Alphaproteobacteria	Rhodospirillales	Rhodospirillaceae	Candidatus Endolissoclinum	Candidatus Endolissoclinum faulkneri	0	0	0	8.06	0	0	0	0	0	0	0	0	0	0	0	0	0	0	0	0	0	0	0	0	0	0	0	0	0	0	0	0	0	0	0	0	0	0	0	0	0	0
Kinetoplastibacterium_u_s	Bacteria	Proteobacteria	Betaproteobacteria	Betaproteobacteria_u_o	Betaproteobacteria_u_f	Kinetoplastibacterium	Kinetoplastibacterium_u_s	0	0	0	0	0	0	0	0	0	0	0	0	0	0	0	0	0	0	0	0	0	0	0	0	0	0	0	0	0	0	0	0	0	0	0	0	0	0	0	1.99	0	0
Candidatus Pelagibacter sp. HTCC7211	Bacteria	Proteobacteria	Alphaproteobacteria	Pelagibacterales	Pelagibacteraceae	Candidatus Pelagibacter	Candidatus Pelagibacter sp. HTCC7211	0	0	0	0	0	0	0	0	0	0	0	0	0	0	0	0	0	0	0	0	0	0	0	51.48	0	0	0	0	0	0	0	0	0	0	0	0	0	0	0	0	0	0
Candidatus Pelagibacter ubique	Bacteria	Proteobacteria	Alphaproteobacteria	Pelagibacterales	Pelagibacteraceae	Candidatus Pelagibacter	Candidatus Pelagibacter ubique	0	0	0	0	0	0	0	0	0	0	0	0	0	0	0	0	0	0	0	0	0	0	0	605.08	0	0	0	0	0	0	0	0	0	0	0	0	0	0	0	0	0	0
Candidatus Photodesmus_u_s	Bacteria	Proteobacteria	Gammaproteobacteria	Vibrionales	Vibrionaceae	Candidatus Photodesmus	Candidatus Photodesmus_u_s	0	0	0	0	0	0	0	0	0	0	0	0	0	0	0	0	0	0	0	0	0	0	0	0	0	0	0	0	0	11.29	0	0	0	0	0	0	0	0	0	0	10.41	2.6
Candidatus Puniceispirillum marinum	Bacteria	Proteobacteria	Alphaproteobacteria	Alphaproteobacteria_u_o	Alphaproteobacteria_u_f	Candidatus Puniceispirillum	Candidatus Puniceispirillum marinum	0	0	0	0	0	0	0	0	0	0	0	0	0	0	0	0	0	0	0	0	0	0	0	16.35	0	0	0	0	0	0	0	0	0	0	0	0	0	0	0	0	0	0
Rhodoluna lacicola	Bacteria	Actinobacteria	Actinobacteria	Micrococcales	Microbacteriaceae	Rhodoluna	Rhodoluna lacicola	0	0	0	0	0	0	0	0	0	0	0	0	0	0	0	0	0	0	0	0	0	0	0	15.58	0	0	0	0	0	0	0	0	0	0	0	0	0	0	0	0	0	0
Candidatus Synechococcus spongiarum	Bacteria	Cyanobacteria	Cyanobacteria_u_c	Synechococcales	Synechococcaceae	Synechococcus	Candidatus Synechococcus spongiarum	0	0	0	0	60.99	0	0	0	0	38.65	54.72	30.47	0	0	0	0	0	0	0	0	0	0	0	0	0	0	0	0	11.93	0	0	22.19	10.61	0	0	0	0	0	0	68.47	0	60.52
Candidatus Cardinium_u_s	Bacteria	Bacteroidetes	Cytophagia	Cytophagales	Amoebophilaceae	Candidatus Cardinium	Candidatus Cardinium_u_s	0	0	0	0	0	0	0	0	0	0	0	0	0	0	0	0	0	0	0	0	0	0	0	2.83	0	0	0	0	0	0	0	0	0	0	0	0	0	0	0	0	0	0
Cardiobacterium_u_s	Bacteria	Proteobacteria	Gammaproteobacteria	Cardiobacteriales	Cardiobacteriaceae	Cardiobacterium	Cardiobacterium_u_s	0	0	0	0	0	0	0	0	0	0	0	0	0	0	0	0	0	0	0	0	0	0	0	4.4	0	0	0	0	0	0	0	0	0	0	0	0	0	0	0	0	0	0
Carnobacterium_u_s	Bacteria	Firmicutes	Bacilli	Lactobacillales	Carnobacteriaceae	Carnobacterium	Carnobacterium_u_s	0	0	0	0	0	0	0	0	0	0	0	0	0	0	0	0	0	0	0	0	0	0	0	6.68	0	0	0	0	0	0	0	0	0	0	0	0	0	0	0	0	0	0
Catenibacterium mitsuokai	Bacteria	Firmicutes	Erysipelotrichia	Erysipelotrichales	Erysipelotrichaceae	Catenibacterium	Catenibacterium mitsuokai	0	5.63	0	0	0	0	0	0	0	0	0	0	0	50.83	88.93	0	0	0	0	0	0	0	0	0	10.67	18.71	14.9	0	0	0	0	0	0	37.15	0	0	0	0	0	0	0	0
Cellvibrio_u_s	Bacteria	Proteobacteria	Gammaproteobacteria	Cellvibrionales	Cellvibrionaceae	Cellvibrio	Cellvibrio_u_s	0	0	0	0	0	0	0	0	0	0	0	0	0	0	0	0	0	0	0	0	0	0	0	2.71	0	0	0	0	0	0	0	0	0	0	0	0	0	0	0	0	0	0
Cetobacterium_u_s	Bacteria	Fusobacteria	Fusobacteriia	Fusobacteriales	Fusobacteriaceae	Cetobacterium	Cetobacterium_u_s	0	0	0	0	0	0	0	0	0	0	0	0	0	0	0	0	0	0	0	0	0	21.91	0	0	0	0	5.99	29.31	49.81	0	21.14	14.54	8.3	0	0	0	0	0	0	0	0	0
Cetobacterium somerae	Bacteria	Fusobacteria	Fusobacteriia	Fusobacteriales	Fusobacteriaceae	Cetobacterium	Cetobacterium somerae	0	0	0	0	0	0	0	0	0	0	0	0	0	0	0	0	0	0	0	0	0	0	0	0	0	0	0	0	0	0	0	56.72	85.29	0	0	0	0	0	0	0	0	0
Christensenella_u_s	Bacteria	Firmicutes	Clostridia	Clostridiales	Christensenellaceae	Christensenella	Christensenella_u_s	0	0	0	0	1.82	1.05	0	0	2.37	2.71	3.58	2.31	0	266.22	65.1	0	0	0	0	4.89	0	0	0	29.8	7.96	18.1	92.79	0	0	0	2.26	4.92	2.46	0	0	0	0	0	0	4.84	0	4.32
Citrobacter_u_s	Bacteria	Proteobacteria	Gammaproteobacteria	Enterobacterales	Enterobacteriaceae	Citrobacter	Citrobacter_u_s	0	0	0	0	0	0	0	0	0	0	0	0	0	0	0	0	0	0	0	0	0	0	0	0	0	0	0	0	9.13	0	0	0	0	0	0	0	0	0	0	0	0	0
Oscillospiraceae_u_s	Bacteria	Firmicutes	Clostridia	Clostridiales	Oscillospiraceae	Oscillospiraceae_u_g	Oscillospiraceae_u_s	0	0	0	1.93	0	0	0	0	0	0	0	7.54	0	32.46	34.02	0	0	0	0	0	0	0	0	0	0	2.35	62.53	0	0	0	0	0	0	0	0	0	0	0	0	0	0	3.02
Lachnospiraceae_u_s	Bacteria	Firmicutes	Clostridia	Clostridiales	Lachnospiraceae	Lachnospiraceae_u_g	Lachnospiraceae_u_s	8.64	9.89	0	10.32	0	0	0	0	0	0	0	0	0	0	7.26	0	0	0	0	0	0	0	4.01	0	93.97	0	0	0	0	0	0	0	0	0	0	0	0	0	0	0	0	0
Lachnoclostridium phytofermentans	Bacteria	Firmicutes	Clostridia	Clostridiales	Lachnospiraceae	Lachnoclostridium	Lachnoclostridium phytofermentans	0	0	0	0	0	0	0	0	0	0	0	0	0	3.14	0	0	0	0	0	0	0	0	0	0	0	0	0	0	0	0	0	0	0	0	0	0	0	0	0	0	0	0
Hungatella hathewayi	Bacteria	Firmicutes	Clostridia	Clostridiales	Clostridiaceae	Hungatella	Hungatella hathewayi	0	0	0	0	0	0	0	0	0	0	0	0	0	0	12.32	0	0	0	0	0	0	0	0	0	0	13.57	0	0	0	0	0	0	0	0	0	0	0	0	0	0	0	0
Clostridiales_u_s	Bacteria	Firmicutes	Clostridia	Clostridiales	Clostridiales_u_f	Clostridiales_u_g	Clostridiales_u_s	7.77	22.69	0	0	0	0	0	0	0	4.5	0	2.41	31.09	1635.13	422.22	11.59	0	0	0	0	0	0	0	0	0	132.23	120.43	0	0	0	0	0	0	20.98	0	160.89	0	0	0	0	0	1.42
Peptostreptococcaceae_u_s	Bacteria	Firmicutes	Clostridia	Clostridiales	Peptostreptococcaceae	Peptostreptococcaceae_u_g	Peptostreptococcaceae_u_s	0	0	0	0	0	0	0	0	0	0	0	0	0	1506.45	363.17	0	0	0	0	0	0	0	3.47	0	0	141.1	696.3	0	0	0	0	0	0	0	0	0	0	0	0	0	0	0
Ruminococcaceae_u_s	Bacteria	Firmicutes	Clostridia	Clostridiales	Ruminococcaceae	Ruminococcaceae_u_g	Ruminococcaceae_u_s	0	0	0	0	0	0	0	0	0	0	0	0	0	0	0	0	0	0	0	0	0	0	0	0	0	0	0	0	0	0	10	12.23	0	0	0	0	0	0	0	0	0	0
Clostridiales bacterium VE202-26	Bacteria	Firmicutes	Clostridia	Clostridiales	Clostridiales_u_f	Clostridiales_u_g	Clostridiales bacterium VE202-26	0	0	0	0	0	0	0	0	0	0	0	0	0	0	0	0	0	0	0	0	0	0	2.56	0	0	0	0	0	0	0	0	0	0	0	0	0	0	0	0	0	0	0
Clostridium_u_s	Bacteria	Firmicutes	Clostridia	Clostridiales	Clostridiaceae	Clostridium	Clostridium_u_s	0	0	0	0	0	0	0	0	0	0	0	0	0	86.78	110.04	0	0	0	0	0	0	0	4.28	0	0	4.37	19.1	0	16.7	0	0	16.78	0	0	0	0	0	0	0	11.33	0	4.59
[Clostridium] bolteae	Bacteria	Firmicutes	Clostridia	Clostridiales	Lachnospiraceae	Lachnoclostridium	[Clostridium] bolteae	0	0	0	0	0	0	0	0	0	0	0	0	0	0	9.61	0	0	0	0	0	0	0	0	0	0	0	0	0	0	0	0	0	0	0	0	0	0	0	0	0	0	0
[Clostridium] leptum	Bacteria	Firmicutes	Clostridia	Clostridiales	Ruminococcaceae	Ruminiclostridium	[Clostridium] leptum	0	0	0	0	0	0	0	0	0	0	0	0	0	17.45	9.22	0	0	0	0	0	0	0	0	0	0	0	0	0	0	0	0	0	0	0	0	0	0	0	0	0	0	0
Clostridium sp. L2-50	Bacteria	Firmicutes	Clostridia	Clostridiales	Clostridiaceae	Clostridium	Clostridium sp. L2-50	0	0	0	0	0	0	0	0	0	0	0	0	0	58.25	25.27	0	0	0	0	0	0	0	0	0	0	0	8.33	0	0	0	0	0	0	0	0	0	0	0	0	0	0	0
Clostridium sp. SS2/1	Bacteria	Firmicutes	Clostridia	Clostridiales	Clostridiaceae	Clostridium	Clostridium sp. SS2/1	0	0	0	0	0	0	0	0	0	0	0	0	0	0	0	0	0	0	0	0	0	0	17.72	0	0	0	0	0	0	0	0	0	0	0	0	0	0	0	0	0	0	0
Collinsella aerofaciens	Bacteria	Actinobacteria	Coriobacteriia	Coriobacteriales	Coriobacteriaceae	Collinsella	Collinsella aerofaciens	0	9.72	0	0	0	0	0	0	0	0	0	0	8.11	0	0	0	0	0	0	0	0	0	0	16.45	10.07	0	0	0	0	0	0	0	0	15.22	0	20.53	0	0	0	0	0	0
Collinsella sp. 4_8_47FAA	Bacteria	Actinobacteria	Coriobacteriia	Coriobacteriales	Coriobacteriaceae	Collinsella	Collinsella sp. 4_8_47FAA	0	11.83	0	0	0	0	0	0	0	0	0	0	8.51	241.28	0	0	0	0	0	0	0	0	0	12.91	9.84	0	16.1	0	0	0	0	0	0	13.95	0	23.01	0	0	0	0	0	0
Comamonas aquatica	Bacteria	Proteobacteria	Betaproteobacteria	Burkholderiales	Comamonadaceae	Comamonas	Comamonas aquatica	0	0	0	0	0	0	0	0	0	0	0	0	0	0	0	0	0	0	0	0	0	0	0	0	0	0	0	0	0	0	0	0	0	0	0	0	0	0	0	0	0	0
Comamonas testosteroni	Bacteria	Proteobacteria	Betaproteobacteria	Burkholderiales	Comamonadaceae	Comamonas	Comamonas testosteroni	0	0	0	0	0	0	0	0	0	0	0	0	0	0	0	0	0	0	0	0	0	0	0	0	0	0	0	0	0	0	0	0	0	0	0	0	0	0	0	0	0	0
Commensalibacter_u_s	Bacteria	Proteobacteria	Alphaproteobacteria	Rhodospirillales	Acetobacteraceae	Commensalibacter	Commensalibacter_u_s	0	0	0	0	0	0	0	0	0	0	0	0	0	0	0	0	0	0	0	0	0	0	0	9.69	0	0	0	0	0	0	0	0	0	0	0	0	0	0	0	0	0	0
Conchiformibius_u_s	Bacteria	Proteobacteria	Betaproteobacteria	Neisseriales	Neisseriaceae	Conchiformibius	Conchiformibius_u_s	0	0	0	0	0	0	0	0	0	0	0	0	0	0	0	0	0	0	0	0	0	0	0	2.49	0	0	0	0	0	0	0	0	0	0	0	0	0	0	0	0	0	0
Coprococcus catus	Bacteria	Firmicutes	Clostridia	Clostridiales	Lachnospiraceae	Coprococcus	Coprococcus catus	0	0	0	0	0	0	0	0	0	0	0	0	0	0	0	0	0	0	0	0	0	0	0	0	0	0	0	0	0	0	0	0	0	0	0	0	0	0	0	0	0	0
Coprococcus comes	Bacteria	Firmicutes	Clostridia	Clostridiales	Lachnospiraceae	Coprococcus	Coprococcus comes	0	0	0	0	0	0	0	0	0	0	0	0	0	43.61	62.65	0	0	0	0	0	0	0	0	0	0	16.73	19.07	0	0	0	0	0	0	0	0	19.77	0	0	0	0	0	0
Coprococcus sp. ART55/1	Bacteria	Firmicutes	Clostridia	Clostridiales	Lachnospiraceae	Coprococcus	Coprococcus sp. ART55/1	8.76	29.08	0	51.11	0	0	0	0	0	0	0	0	13.48	0	0	0	0	0	0	0	0	0	0	0	0	0	0	0	0	0	0	0	0	0	0	0	0	0	0	0	0	0
Corynebacterium atypicum	Bacteria	Actinobacteria	Actinobacteria	Corynebacteriales	Corynebacteriaceae	Corynebacterium	Corynebacterium atypicum	0	0	0	0	0	0	0	0	0	0	0	0	0	0	0	0	0	0	0	0	0	0	0	0	0	0	0	0	0	0	0	0	0	0	0	7.92	0	0	0	0	0	0
Corynebacterium glucuronolyticum	Bacteria	Actinobacteria	Actinobacteria	Corynebacteriales	Corynebacteriaceae	Corynebacterium	Corynebacterium glucuronolyticum	8.07	0	0	27.69	0	0	0	0	0	0	0	0	0	0	0	0	0	0	0	0	0	0	29.6	22.27	0	0	0	0	0	0	0	0	0	0	0	0	0	0	0	0	0	0
Corynebacterium pseudogenitalium	Bacteria	Actinobacteria	Actinobacteria	Corynebacteriales	Corynebacteriaceae	Corynebacterium	Corynebacterium pseudogenitalium	0	0	0	5.89	0	0	0	0	0	0	0	0	0	0	0	0	0	0	0	0	0	0	10.13	0	0	0	0	0	0	0	0	0	0	0	0	0	0	0	0	0	0	0
Corynebacterium pyruviciproducens	Bacteria	Actinobacteria	Actinobacteria	Corynebacteriales	Corynebacteriaceae	Corynebacterium	Corynebacterium pyruviciproducens	0	8.86	0	755.07	0	0	0	0	0	0	0	0	7.4	0	0	0	0	0	0	0	0	0	0	452.96	13.55	0	0	0	0	0	0	0	0	34.82	0	6.81	0	0	0	0	0	0
Corynebacterium sp. HFH0082	Bacteria	Actinobacteria	Actinobacteria	Corynebacteriales	Corynebacteriaceae	Corynebacterium	Corynebacterium sp. HFH0082	0	0	0	0	0	0	0	0	0	0	0	0	0	0	0	0	0	0	0	0	0	0	0	0	0	0	0	0	0	0	0	0	0	0	0	0	0	0	0	0	0	0
Corynebacterium tuberculostearicum	Bacteria	Actinobacteria	Actinobacteria	Corynebacteriales	Corynebacteriaceae	Corynebacterium	Corynebacterium tuberculostearicum	0	0	0	0	0	0	0	0	0	0	0	0	0	0	0	0	0	0	0	0	0	0	7.71	0	0	0	0	0	0	0	0	0	0	0	0	0	0	0	0	0	0	0
Cryobacterium_u_s	Bacteria	Actinobacteria	Actinobacteria	Micrococcales	Microbacteriaceae	Cryobacterium	Cryobacterium_u_s	0	0	0	0	0	0	0	0	0	0	0	0	0	0	0	0	0	0	0	0	0	0	0	10	0	0	0	0	0	0	0	0	0	0	0	0	0	0	0	0	0	0
Cyanobium_u_s	Bacteria	Cyanobacteria	Cyanobacteria_u_c	Synechococcales	Synechococcaceae	Cyanobium	Cyanobium_u_s	0	0	0	0	0	0	0	0	0	0	0	0	0	81.03	53.46	0	0	0	0	46.64	0	0	0	0	0	0	0	0	0	0	0	0	0	0	0	0	0	0	0	0	0	0
Cyanobium gracile	Bacteria	Cyanobacteria	Cyanobacteria_u_c	Synechococcales	Synechococcaceae	Cyanobium	Cyanobium gracile	0	0	0	42.46	1790.81	469.19	0	21.84	127.76	949.39	1581.64	933.72	81.04	0	0	0	0	0	0	0	0	0	0	37.56	10.38	0	0	33.88	322.65	51.31	200.83	540.9	218.94	0	0	0	322.91	207.67	60.99	1378.75	28.57	1281.47
Cyanobium sp. PCC 7001	Bacteria	Cyanobacteria	Cyanobacteria_u_c	Synechococcales	Synechococcaceae	Cyanobium	Cyanobium sp. PCC 7001	0	0	0	56.62	1795.57	500.36	14.12	39.1	255.49	1230.93	1860.11	1024.31	49.94	0	0	0	0	0	0	0	0	7.63	0	65.12	10.74	0	0	48.9	486.31	92.57	305.08	892.76	301.52	0	0	0	535.18	360.91	117.33	2232.82	61.02	1971.69
Cytophaga_u_s	Bacteria	Bacteroidetes	Cytophagia	Cytophagales	Cytophagaceae	Cytophaga	Cytophaga_u_s	0	0	0	0	0	0	0	0	0	0	0	0	0	0	0	0	0	0	0	2.79	0	0	0	0	0	0	0	0	0	0	0	0	0	0	0	0	0	0	0	0	0	0
Delftia_u_s	Bacteria	Proteobacteria	Betaproteobacteria	Burkholderiales	Comamonadaceae	Delftia	Delftia_u_s	0	0	14.95	0	0	0	0	0	0	0	0	0	0	0	0	0	0	0	0	0	0	0	0	0	0	0	0	0	0	7.35	0	0	0	0	0	0	0	0	0	16.21	0	0
Delftia acidovorans	Bacteria	Proteobacteria	Betaproteobacteria	Burkholderiales	Comamonadaceae	Delftia	Delftia acidovorans	0	0	0	0	0	0	0	0	0	0	0	0	0	0	0	0	0	0	0	0	0	0	0	0	0	0	0	0	0	0	0	0	0	0	0	0	0	0	0	0	0	0
Delftia sp. 670	Bacteria	Proteobacteria	Betaproteobacteria	Burkholderiales	Comamonadaceae	Delftia	Delftia sp. 670	0	0	0	0	0	0	0	0	0	0	6.14	0	0	0	0	0	0	0	0	0	0	0	0	0	0	0	0	0	0	0	0	0	0	0	0	0	0	0	0	0	0	0
Dermacoccus_u_s	Bacteria	Actinobacteria	Actinobacteria	Micrococcales	Dermacoccaceae	Dermacoccus	Dermacoccus_u_s	0	0	0	0	0	0	0	0	0	0	0	0	0	0	0	0	0	0	0	0	0	0	0	0	0	0	0	0	0	0	0	0	0	0	0	0	0	0	0	0	24.45	0
Dermacoccus nishinomiyaensis	Bacteria	Actinobacteria	Actinobacteria	Micrococcales	Dermacoccaceae	Dermacoccus	Dermacoccus nishinomiyaensis	0	0	0	0	0	0	0	0	0	0	0	0	0	0	0	0	0	0	0	0	0	0	0	0	0	0	0	0	0	0	0	0	0	0	0	0	107.45	0	15.55	0	0	0
Dermacoccus sp. Ellin185	Bacteria	Actinobacteria	Actinobacteria	Micrococcales	Dermacoccaceae	Dermacoccus	Dermacoccus sp. Ellin185	0	0	0	0	0	0	0	0	0	0	0	0	0	0	0	0	0	0	0	0	0	0	0	0	0	0	0	0	0	0	0	0	0	0	0	0	53.76	0	12.9	0	0	0
Desulfobulbus_u_s	Bacteria	Proteobacteria	Deltaproteobacteria	Desulfobacterales	Desulfobulbaceae	Desulfobulbus	Desulfobulbus_u_s	0	0	0	0	0	0	0	0	0	8.04	0	0	0	0	0	0	0	0	0	0	0	0	0	0	0	0	0	0	0	0	0	0	0	0	0	0	0	0	0	5.1	0	9.68
Desulfomicrobium_u_s	Bacteria	Proteobacteria	Deltaproteobacteria	Desulfovibrionales	Desulfomicrobiaceae	Desulfomicrobium	Desulfomicrobium_u_s	0	0	0	0	0	0	0	0	0	15.7	8.22	0	0	0	0	0	0	0	0	0	0	0	0	0	0	0	0	0	0	0	2.93	8.72	0	0	0	0	0	0	0	0	0	11.64
Desulfotignum balticum	Bacteria	Proteobacteria	Deltaproteobacteria	Desulfobacterales	Desulfobacteraceae	Desulfotignum	Desulfotignum balticum	0	0	0	0	0	0	0	0	0	0	0	0	0	0	0	0	0	0	0	0	0	0	0	0	0	0	0	0	0	0	0	0	0	0	0	0	0	0	0	0	9.89	0
Desulfotignum phosphitoxidans	Bacteria	Proteobacteria	Deltaproteobacteria	Desulfobacterales	Desulfobacteraceae	Desulfotignum	Desulfotignum phosphitoxidans	0	0	0	0	0	0	0	0	0	0	0	0	0	0	0	0	0	0	0	0	0	0	0	0	0	0	0	0	0	0	0	0	0	0	0	0	0	0	0	0	8.93	0
Desulfovibrio_u_s	Bacteria	Proteobacteria	Deltaproteobacteria	Desulfovibrionales	Desulfovibrionaceae	Desulfovibrio	Desulfovibrio_u_s	0	0	0	0	1.54	0	0	0	0	0	9.59	2.26	0	0	0	0	0	0	0	0	0	0	0	0	0	0	0	0	0	0	0	0	4.77	0	0	0	0	0	0	23.87	0	20.59
Halodesulfovibrio aestuarii	Bacteria	Proteobacteria	Deltaproteobacteria	Desulfovibrionales	Desulfovibrionaceae	Halodesulfovibrio	Halodesulfovibrio aestuarii	0	0	0	0	0	0	0	0	0	0	0	0	0	0	0	0	0	0	0	0	0	0	0	0	0	0	0	0	0	0	0	21.64	0	0	0	0	0	0	0	12.98	0	0
Desulfovibrionaceae_u_s	Bacteria	Proteobacteria	Deltaproteobacteria	Desulfovibrionales	Desulfovibrionaceae	Desulfovibrionaceae_u_g	Desulfovibrionaceae_u_s	0	0	0	0	0	0	0	0	0	13.21	28.85	1.52	0	0	0	0	0	0	0	0	0	0	0	0	0	0	0	0	0	0	10.88	4.68	6.78	0	0	0	0	0	0	5.9	0	27.7
Devosia_u_s	Bacteria	Proteobacteria	Alphaproteobacteria	Rhizobiales	Hyphomicrobiaceae	Devosia	Devosia_u_s	0	0	0	0	0	0	0	0	0	0	0	0	0	0	0	0	0	0	0	0	0	0	0	0	0	0	0	0	0	0	0	0	0	0	0	0	0	0	0	0	0	0
Dialister_u_s	Bacteria	Firmicutes	Negativicutes	Veillonellales	Veillonellaceae	Dialister	Dialister_u_s	0	0	0	0	0	0	0	0	0	0	0	0	0	0	0	0	0	0	0	0	0	0	0	0	0	0	2115.02	0	0	0	0	0	0	0	0	0	0	0	0	0	0	0
Dialister invisus	Bacteria	Firmicutes	Negativicutes	Veillonellales	Veillonellaceae	Dialister	Dialister invisus	0	0	0	0	0	0	0	0	0	0	0	0	0	37.1	78.63	0	0	7.17	0	0	0	0	0	0	0	15.62	0	0	0	0	0	0	0	0	0	13.84	0	0	0	0	0	0
Dictyoglomus_u_s	Bacteria	Dictyoglomi	Dictyoglomia	Dictyoglomales	Dictyoglomaceae	Dictyoglomus	Dictyoglomus_u_s	0	0	0	0	0	0	0	0	0	0	0	0	0	0	0	0	0	0	0	0	0	0	0	0	0	0	0	0	2.89	0	0	0	0	0	0	0	0	0	0	0	0	0
Dietzia_u_s	Bacteria	Actinobacteria	Actinobacteria	Corynebacteriales	Dietziaceae	Dietzia	Dietzia_u_s	0	0	0	0	0	0	0	0	0	19.24	25.89	17.88	0	0	0	0	0	0	0	0	0	0	0	0	0	0	0	0	0	1.47	0	31.09	0	0	0	0	0	0	0	41.11	0	24.17
Dorea_u_s	Bacteria	Firmicutes	Clostridia	Clostridiales	Lachnospiraceae	Dorea	Dorea_u_s	0	11.32	0	0	0	0	0	0	0	0	0	0	0	0	0	0	0	0	0	0	0	0	14.34	0	0	6.66	0	0	0	0	0	0	0	0	0	7.75	0	0	0	0	0	0
Dorea formicigenerans	Bacteria	Firmicutes	Clostridia	Clostridiales	Lachnospiraceae	Dorea	Dorea formicigenerans	0	0	0	0	0	0	0	0	0	0	0	0	0	12.27	15.01	0	0	0	0	0	0	0	0	0	0	0	0	0	0	0	0	0	0	0	0	0	0	0	0	0	0	0
Dorea longicatena	Bacteria	Firmicutes	Clostridia	Clostridiales	Lachnospiraceae	Dorea	Dorea longicatena	5.87	21.21	0	0	0	0	0	0	0	0	0	0	8.22	38.71	72.22	0	0	0	0	0	0	0	0	5.66	0	16	14.47	0	0	0	0	0	0	5.78	0	22.54	0	0	0	0	0	0
Dorea sp. AGR2135	Bacteria	Firmicutes	Clostridia	Clostridiales	Lachnospiraceae	Dorea	Dorea sp. AGR2135	0	0	0	0	0	0	0	0	0	0	0	0	0	0	0	0	0	0	0	0	0	0	0	0	0	0	0	0	0	0	0	0	0	0	0	0	0	0	0	0	0	0
Dyella_u_s	Bacteria	Proteobacteria	Gammaproteobacteria	Xanthomonadales	Rhodanobacteraceae	Dyella	Dyella_u_s	0	0	0	0	0	0	0	0	0	0	0	1.07	0	0	0	0	0	0	0	0	0	0	0	0	0	0	0	0	0	0	0	0	0	0	0	0	0	0	0	11.19	0	0
Edwardsiella_u_s	Bacteria	Proteobacteria	Gammaproteobacteria	Enterobacterales	Hafniaceae	Edwardsiella	Edwardsiella_u_s	0	0	0	0	0	0	0	0	0	0	0	0	0	0	0	0	0	0	0	0	0	0	0	0	0	0	0	0	20.05	0	0	0	0	0	0	0	0	0	0	0	0	0
Eggerthella lenta	Bacteria	Actinobacteria	Coriobacteriia	Eggerthellales	Eggerthellaceae	Eggerthella	Eggerthella lenta	0	0	0	0	0	0	0	0	0	0	0	0	0	0	0	0	0	0	0	0	0	0	8.45	0	0	0	0	0	0	0	0	0	0	0	0	0	0	0	0	0	0	0
Eggerthella sp. HGA1	Bacteria	Actinobacteria	Coriobacteriia	Eggerthellales	Eggerthellaceae	Eggerthella	Eggerthella sp. HGA1	0	0	0	0	0	0	0	0	0	0	0	0	0	0	0	45.36	26.23	0	62.47	0	0	0	0	0	0	0	0	0	0	0	0	0	0	0	0	0	0	0	0	0	0	0
Enterobacter cloacae complex	Bacteria	Proteobacteria	Gammaproteobacteria	Enterobacterales	Enterobacteriaceae	Enterobacter	Enterobacter cloacae complex	0	0	0	0	0	0	0	0	0	0	0	0	0	0	0	0	0	0	0	0	0	0	0	0	0	0	0	0	2.38	0	0	0	0	0	0	0	0	0	0	0	0	0
Klebsiella aerogenes	Bacteria	Proteobacteria	Gammaproteobacteria	Enterobacterales	Enterobacteriaceae	Klebsiella	Klebsiella aerogenes	0	0	0	0	0	0	0	0	0	0	0	0	0	0	0	0	0	0	0	0	0	0	0	0	0	0	0	84.73	1655.34	10.74	0	0	0	0	0	0	6.92	0	0	0	0	0
Enterobacter cancerogenus	Bacteria	Proteobacteria	Gammaproteobacteria	Enterobacterales	Enterobacteriaceae	Enterobacter	Enterobacter cancerogenus	0	0	0	0	0	0	0	0	0	0	0	0	0	0	0	0	0	0	0	0	0	0	0	0	0	0	0	0	144.08	0	0	0	0	0	0	0	0	0	0	0	0	0
Enterobacter cloacae	Bacteria	Proteobacteria	Gammaproteobacteria	Enterobacterales	Enterobacteriaceae	Enterobacter	Enterobacter cloacae	3.42	7.05	0	0	0	0	0	0	0	0	0	0	0	10.25	0	0	6.62	0	0	1.41	0	0	11.2	0	0	2.36	0	0	15.04	13.28	0	0	0	0	0	0	0	0	0	0	0	0
Enterobacter cloacae complex 'Hoffmann cluster IV'	Bacteria	Proteobacteria	Gammaproteobacteria	Enterobacterales	Enterobacteriaceae	Enterobacter	Enterobacter cloacae complex 'Hoffmann cluster IV'	0	0	0	0	0	0	0	0	0	0	0	0	0	0	0	0	0	0	0	0	0	0	0	0	0	0	0	0	10.81	0	0	0	0	0	0	0	0	0	0	0	0	0
Enterobacter sp. BIDMC 29	Bacteria	Proteobacteria	Gammaproteobacteria	Enterobacterales	Enterobacteriaceae	Enterobacter	Enterobacter sp. BIDMC 29	0	0	0	0	0	0	0	0	0	0	0	0	0	0	0	0	0	0	0	0	0	0	0	0	0	0	0	0	0	75.93	0	0	0	0	0	0	0	0	0	0	0	0
Enterobacter_u_s	Bacteria	Proteobacteria	Gammaproteobacteria	Enterobacterales	Enterobacteriaceae	Enterobacter	Enterobacter_u_s	0	0	0	0	0	0	0	0	0	0	0	0	0	0	0	0	0	0	0	0	0	0	0	0	0	0	0	0	17.7	0	0	0	0	0	0	0	0	0	0	0	0	0
Yersiniaceae_u_s	Bacteria	Proteobacteria	Gammaproteobacteria	Enterobacterales	Yersiniaceae	Yersiniaceae_u_g	Yersiniaceae_u_s	0	0	0	0	0	0	0	0	0	0	0	2.64	0	0	0	0	0	0	0	0	0	0	0	0	0	0	0	0	0	5.23	7.42	0	0	0	0	0	0	0	0	6.24	8.81	0
Enterobacteriaceae bacterium ATCC 29904	Bacteria	Proteobacteria	Gammaproteobacteria	Enterobacterales	Enterobacteriaceae	Enterobacteriaceae_u_g	Enterobacteriaceae bacterium ATCC 29904	0	0	0	0	0	0	0	0	0	0	0	0	0	0	0	0	0	0	0	0	0	0	0	0	0	0	0	29.13	0	0	0	0	0	0	0	0	0	0	0	0	0	0
Enterococcus_u_s	Bacteria	Firmicutes	Bacilli	Lactobacillales	Enterococcaceae	Enterococcus	Enterococcus_u_s	0	0	0	0	0	0	0	0	0	0	0	0	0	0	50.5	0	0	0	0	0	0	0	0	0	0	0	0	0	0	0	0	0	15.27	0	0	0	0	0	0	0	0	0
Enterococcus avium	Bacteria	Firmicutes	Bacilli	Lactobacillales	Enterococcaceae	Enterococcus	Enterococcus avium	0	0	0	0	0	0	0	0	0	0	12.68	0	0	0	0	0	0	0	0	0	0	0	0	0	0	0	0	0	0	0	0	0	0	0	0	0	0	0	0	0	0	20.81
Enterococcus faecalis	Bacteria	Firmicutes	Bacilli	Lactobacillales	Enterococcaceae	Enterococcus	Enterococcus faecalis	0	0	0	0	0	0	0	0	0	0	0	0	0	80.34	0	0	0	0	0	0	0	0	0	0	0	0	3.42	13.03	0	0	0	0	5023.92	0	0	0	0	0	0	0	0	0
Enterococcus faecium	Bacteria	Firmicutes	Bacilli	Lactobacillales	Enterococcaceae	Enterococcus	Enterococcus faecium	0	0	0	0	0	0	0	0	0	0	18.65	0	0	0	0	0	0	0	0	0	0	0	0	0	0	0	0	0	0	0	0	0	0	0	0	0	0	0	0	0	0	0
Enterovibrio_u_s	Bacteria	Proteobacteria	Gammaproteobacteria	Vibrionales	Vibrionaceae	Enterovibrio	Enterovibrio_u_s	0	0	0	0	0	0	0	0	0	0	0	0	0	0	0	0	0	0	0	0	0	0	0	0	0	0	0	0	0	0	0	0	0	0	0	0	0	0	0	0	46.19	0
Enterovibrio calviensis	Bacteria	Proteobacteria	Gammaproteobacteria	Vibrionales	Vibrionaceae	Enterovibrio	Enterovibrio calviensis	0	0	0	0	0	0	0	0	0	0	0	0	0	0	0	0	0	0	0	0	0	0	0	0	0	0	0	16.24	31.84	11.47	0	5.05	0	0	0	0	0	0	0	0	0	11.34
Erythrobacter_u_s	Bacteria	Proteobacteria	Alphaproteobacteria	Sphingomonadales	Erythrobacteraceae	Erythrobacter	Erythrobacter_u_s	0	0	0	0	0	0	0	0	0	0	0	0	0	0	0	0	0	0	0	0	0	0	0	129.04	0	0	0	0	0	0	0	0	0	0	0	0	0	0	0	0	0	0
Escherichia_u_s	Bacteria	Proteobacteria	Gammaproteobacteria	Enterobacterales	Enterobacteriaceae	Escherichia	Escherichia_u_s	0	0	0	0	0	0	0	0	0	0	0	0	0	0	0	0	0	0	0	0	1.33	0	0	0	0	0	0	0	6.65	0	0	0	0	0	0	0	0	0	0	0	0	0
Escherichia coli	Bacteria	Proteobacteria	Gammaproteobacteria	Enterobacterales	Enterobacteriaceae	Escherichia	Escherichia coli	9.05	0	0	5.16	2.12	0	0	0	5.14	3.1	52.36	2.12	4.81	14.49	17.18	6.1	2.01	5.73	210.58	1423.52	18.31	45.08	3.2	0	4.5	30.68	0	43.54	14606.2	75.14	15.91	20.63	1.16	3.51	0	0	12.66	2.86	0	2.9	3151.37	9.24
Escherichia sp. 4_1_40B	Bacteria	Proteobacteria	Gammaproteobacteria	Enterobacterales	Enterobacteriaceae	Escherichia	Escherichia sp. 4_1_40B	0	0	0	0	0	0	0	0	0	0	0	0	0	0	0	0	0	0	0	0	0	0	0	0	0	0	0	0	12.02	0	0	0	0	0	0	0	0	0	0	0	0	0
Holdemanella biformis	Bacteria	Firmicutes	Erysipelotrichia	Erysipelotrichales	Erysipelotrichaceae	Holdemanella	Holdemanella biformis	0	0	0	0	0	0	0	0	0	0	0	0	0	0	8.74	0	0	0	0	0	0	0	0	22.75	0	0	0	0	0	0	0	0	0	0	0	0	0	0	0	0	0	0
[Eubacterium] eligens	Bacteria	Firmicutes	Clostridia	Clostridiales	Eubacteriaceae	Eubacterium	[Eubacterium] eligens	0	0	0	0	0	0	0	0	0	0	0	0	0	9.4	9.47	0	0	0	0	0	0	0	0	0	0	0	0	0	0	0	0	0	0	0	0	0	0	0	0	0	0	0
[Eubacterium] hallii	Bacteria	Firmicutes	Clostridia	Clostridiales	Eubacteriaceae	Eubacterium	[Eubacterium] hallii	10.56	6.35	0	0	0	0	0	0	0	0	0	0	0	117.11	132.28	0	0	0	0	0	0	0	69.18	8.83	5.9	28.07	30.3	0	0	0	0	0	0	8.88	0	9.84	0	0	0	0	0	0
Eubacterium ramulus	Bacteria	Firmicutes	Clostridia	Clostridiales	Eubacteriaceae	Eubacterium	Eubacterium ramulus	0	0	0	0	0	0	0	0	0	0	0	0	0	0	8.9	0	0	0	0	0	0	0	0	0	0	0	0	0	0	0	0	0	0	0	0	0	0	0	0	0	0	0
[Eubacterium] rectale	Bacteria	Firmicutes	Clostridia	Clostridiales	Lachnospiraceae	Lachnospiraceae_u_g	[Eubacterium] rectale	4.9	0	0	0	0	0	0	0	0	0	0	0	0	10.36	11.74	0	0	6.51	5.89	7.99	0	0	0	0	0	12.97	7.76	0	0	0	0	0	0	6.1	0	9.01	0	0	0	0	0	0
[Eubacterium] siraeum	Bacteria	Firmicutes	Clostridia	Clostridiales	Ruminococcaceae	Ruminiclostridium	[Eubacterium] siraeum	0	0	0	0	0	0	0	0	0	0	0	0	0	44.9	16.46	0	0	0	0	0	0	0	0	0	0	0	6.12	0	0	0	0	0	0	0	0	0	0	0	0	0	0	0
Ewingella americana	Bacteria	Proteobacteria	Gammaproteobacteria	Enterobacterales	Yersiniaceae	Ewingella	Ewingella americana	0	0	0	0	0	0	0	0	0	11.8	12.14	0	0	0	0	0	0	0	0	0	0	0	0	0	0	0	0	0	0	0	0	35.09	7.76	0	0	0	0	0	0	0	0	0
Exiguobacterium_u_s	Bacteria	Firmicutes	Bacilli	Bacillales	Bacillales_u_f	Exiguobacterium	Exiguobacterium_u_s	0	0	0	0	2.92	0	0	0	0	0	0	0	0	0	0	0	0	0	0	0	0	0	0	0	0	0	0	0	0	0	0	0	0	0	0	0	0	0	0	0	0	0
Facklamia hominis	Bacteria	Firmicutes	Bacilli	Lactobacillales	Aerococcaceae	Facklamia	Facklamia hominis	0	0	0	0	0	0	0	0	0	0	0	0	0	0	0	0	0	0	0	0	0	0	0	0	33.72	0	0	0	0	0	0	0	0	64.95	0	0	0	0	0	0	0	0
Faecalibacterium prausnitzii	Bacteria	Firmicutes	Clostridia	Clostridiales	Ruminococcaceae	Faecalibacterium	Faecalibacterium prausnitzii	20.72	21.42	0	19.08	5.34	4.82	0	9.26	0	7.56	11.94	8.96	11.32	27.46	26.55	10.97	9.45	31	0	20.3	0	0	5.79	12.19	23.06	14.11	12.46	0	0	0	0	0	0	7.62	0	22.05	0	0	0	0	0	0
Ferrimonas_u_s	Bacteria	Proteobacteria	Gammaproteobacteria	Alteromonadales	Ferrimonadaceae	Ferrimonas	Ferrimonas_u_s	0	0	0	0	0	0	0	0	3.64	0	4.06	0	0	0	0	0	0	0	0	0	0	0	0	0	0	0	0	2.88	0	3.21	1.55	0	0	0	0	0	0	0	0	4.8	0	9.51
Finegoldia magna	Bacteria	Firmicutes	Tissierellia	Tissierellales	Peptoniphilaceae	Finegoldia	Finegoldia magna	0	0	0	0	0	0	0	0	0	0	0	0	0	0	0	0	0	0	0	0	0	0	0	6.51	5.3	0	0	0	0	0	0	0	0	6.4	0	5.36	0	0	0	0	0	0
Flammeovirga_u_s	Bacteria	Bacteroidetes	Cytophagia	Cytophagales	Flammeovirgaceae	Flammeovirga	Flammeovirga_u_s	0	0	0	0	0	0	0	0	0	0	0	0	0	0	1.5	0	0	0	0	0	0	0	0	1.84	0	0	0	0	0	0	0	0	0	0	0	0	0	0	0	0	0	0
Flavihumibacter_u_s	Bacteria	Bacteroidetes	Chitinophagia	Chitinophagales	Chitinophagaceae	Flavihumibacter	Flavihumibacter_u_s	0	0	0	0	0	0	0	0	0	0	0	0	0	0	0	0	0	0	0	0	0	0	0	14.17	0	0	0	0	0	0	0	0	0	0	0	0	0	0	0	0	0	0
Flavobacteria bacterium MS024-2A	Bacteria	Bacteroidetes	Flavobacteriia	Flavobacteriia_u_o	Flavobacteriia_u_f	Flavobacteriia_u_g	Flavobacteria bacterium MS024-2A	0	0	0	0	0	0	0	0	0	0	0	0	0	0	0	0	0	0	0	0	0	0	0	192.53	0	0	0	0	0	0	0	0	0	0	0	0	0	0	0	0	0	0
Flavobacteria bacterium MS024-3C	Bacteria	Bacteroidetes	Flavobacteriia	Flavobacteriia_u_o	Flavobacteriia_u_f	Flavobacteriia_u_g	Flavobacteria bacterium MS024-3C	0	0	0	0	0	0	0	0	0	0	0	0	0	0	0	0	0	0	0	0	0	0	0	7183.27	0	0	0	0	0	0	0	0	0	0	0	0	0	0	0	0	0	0
Flavobacteriales_u_s	Bacteria	Bacteroidetes	Flavobacteriia	Flavobacteriales	Flavobacteriales_u_f	Flavobacteriales_u_g	Flavobacteriales_u_s	0	0	0	0	0	0	0	0	0	0	0	0	0	0	0	0	0	0	0	0	0	0	0	7.25	0	0	0	0	0	0	0	0	0	0	0	0	0	0	0	0	0	0
Flavobacteriaceae_u_s	Bacteria	Bacteroidetes	Flavobacteriia	Flavobacteriales	Flavobacteriaceae	Flavobacteriaceae_u_g	Flavobacteriaceae_u_s	0	0	0	0	0	0	0	0	0	0	0	0	0	0	0	0	0	0	0	0	0	0	0	35.78	0	0	0	0	0	0	0	7.75	0	0	0	0	0	0	0	0	0	0
Dokdonia_u_s	Bacteria	Bacteroidetes	Flavobacteriia	Flavobacteriales	Flavobacteriaceae	Dokdonia	Dokdonia_u_s	0	0	0	0	0	0	0	0	0	0	0	0	0	0	0	0	0	0	0	0	0	0	0	6.27	0	0	0	0	0	0	0	0	0	0	0	0	0	0	0	0	0	0
Flavobacterium_u_s	Bacteria	Bacteroidetes	Flavobacteriia	Flavobacteriales	Flavobacteriaceae	Flavobacterium	Flavobacterium_u_s	0	0	0	0	0	0	0	0	0	0	3.08	0	0	0	0	0	0	0	0	0	0	0	0	5.33	0	0	0	0	0	0	0	0	0	0	0	0	0	0	0	0	0	0
Flavobacterium sp. SCGC AAA160-P02	Bacteria	Bacteroidetes	Flavobacteriia	Flavobacteriales	Flavobacteriaceae	Flavobacterium	Flavobacterium sp. SCGC AAA160-P02	0	0	0	0	0	0	0	0	0	13.26	12.61	0	0	0	0	0	0	0	0	0	0	0	0	40.94	0	0	0	0	0	0	16	19.53	43.93	0	0	0	0	0	0	11.88	0	4.96
Fodinicurvata_u_s	Bacteria	Proteobacteria	Alphaproteobacteria	Rhodospirillales	Rhodospirillaceae	Fodinicurvata	Fodinicurvata_u_s	0	0	0	0	0	0	0	0	0	0	0	0	0	0	0	0	0	0	0	0	0	0	0	0	0	0	0	0	0	0	0	0	0	0	0	0	0	0	0	0	0	0
Francisella tularensis	Bacteria	Proteobacteria	Gammaproteobacteria	Thiotrichales	Francisellaceae	Francisella	Francisella tularensis	0	0	0	0	0	0	0	0	0	27.43	4.58	23.04	0	0	0	0	0	0	0	0	0	0	0	0	0	0	0	0	0	0	0	3.86	0	0	0	0	15.79	22.95	7.1	275.16	70.65	141.8
Francisellaceae_u_s	Bacteria	Proteobacteria	Gammaproteobacteria	Thiotrichales	Francisellaceae	Francisellaceae_u_g	Francisellaceae_u_s	0	0	0	0	0	0	0	0	0	0	5.93	26.51	0	0	0	0	0	0	0	0	0	0	0	2.44	0	0	0	0	0	0	0	5.1	0	0	0	0	0	0	0	0	0	0
Francisella_u_s	Bacteria	Proteobacteria	Gammaproteobacteria	Thiotrichales	Francisellaceae	Francisella	Francisella_u_s	0	0	0	0	0	0	0	0	0	0	0	0	0	0	0	0	0	0	0	0	0	0	0	0	0	0	0	0	0	0	0	0	0	0	0	0	0	0	0	0	33.77	0
Francisella philomiragia	Bacteria	Proteobacteria	Gammaproteobacteria	Thiotrichales	Francisellaceae	Francisella	Francisella philomiragia	0	0	0	0	0	0	0	0	0	0	0	0	0	0	0	0	0	0	0	0	0	0	0	0	0	0	0	0	0	0	0	0	0	0	0	0	3.04	0	0	12.23	0	8.4
Francisella sp. W12-1067	Bacteria	Proteobacteria	Gammaproteobacteria	Thiotrichales	Francisellaceae	Francisella	Francisella sp. W12-1067	0	0	0	0	0	0	0	0	0	0	0	0	0	0	0	0	0	0	0	0	0	0	0	0	0	0	0	0	0	0	0	0	0	0	0	0	0	0	0	47.52	10.77	21.13
Gardnerella vaginalis	Bacteria	Actinobacteria	Actinobacteria	Bifidobacteriales	Bifidobacteriaceae	Gardnerella	Gardnerella vaginalis	0	0	0	0	0	0	0	0	0	0	0	0	0	0	0	0	0	0	0	0	0	0	0	0	0	0	0	0	0	0	0	0	0	0	0	23.32	0	0	0	0	0	0
Gemella_u_s	Bacteria	Firmicutes	Bacilli	Bacillales	Bacillales_u_f	Gemella	Gemella_u_s	0	0	0	0	0	0	0	0	0	0	0	0	0	0	0	0	0	0	0	0	0	0	0	0	0	0	0	0	0	0	0	0	0	0	0	0	0	0	0	0	0	0
Gemmata_u_s	Bacteria	Planctomycetes	Planctomycetia	Planctomycetales	Gemmataceae	Gemmata	Gemmata_u_s	0	0	0	18.82	6.99	2.16	0	0	3.21	6.38	7.95	3.56	17.82	0	0	0	0	0	0	0	0	0	0	4.48	0	0	0	0	1.13	0	2.81	8.36	4.56	0	0	0	0	0	0	7.92	0	7.58
Gemmatimonadaceae_u_s	Bacteria	Gemmatimonadetes	Gemmatimonadetes	Gemmatimonadales	Gemmatimonadaceae	Gemmatimonadaceae_u_g	Gemmatimonadaceae_u_s	0	0	0	0	0	0	0	0	0	0	0	0	0	0	0	0	0	0	0	0	0	0	0	0	0	0	0	0	0	0	0	0	0	0	0	0	0	0	0	0	0	0
Gilliamella apicola	Bacteria	Proteobacteria	Gammaproteobacteria	Orbales	Orbaceae	Gilliamella	Gilliamella apicola	0	0	0	0	0	0	0	0	0	0	0	0	0	0	0	0	0	0	0	0	0	0	0	0	0	0	0	0	16.72	0	0	0	0	0	0	0	0	0	0	0	0	0
Gilvimarinus_u_s	Bacteria	Proteobacteria	Gammaproteobacteria	Cellvibrionales	Cellvibrionaceae	Gilvimarinus	Gilvimarinus_u_s	0	0	0	0	0	0	0	0	0	0	0	0	0	0	0	0	0	0	0	0	0	0	0	4.71	0	0	0	0	0	0	0	0	0	0	0	0	0	0	0	0	0	0
Paraglaciecola_u_s	Bacteria	Proteobacteria	Gammaproteobacteria	Alteromonadales	Alteromonadaceae	Paraglaciecola	Paraglaciecola_u_s	0	0	0	0	0	0	0	0	0	0	0	0	0	0	0	0	0	0	0	0	0	0	0	0	0	0	0	0	3.23	1.39	0	0	0	0	0	0	0	0	0	0	0	0
Erysipelotrichaceae_u_s	Bacteria	Firmicutes	Erysipelotrichia	Erysipelotrichales	Erysipelotrichaceae	Erysipelotrichaceae_u_g	Erysipelotrichaceae_u_s	0	0	0	0	0	0	0	0	0	0	0	0	0	15.17	0	0	0	0	0	0	0	0	0	0	0	0	0	0	0	0	0	0	0	0	0	0	0	0	0	0	0	0
Nitrosomonadaceae_u_s	Bacteria	Proteobacteria	Betaproteobacteria	Nitrosomonadales	Nitrosomonadaceae	Nitrosomonadaceae_u_g	Nitrosomonadaceae_u_s	0	0	0	0	0	0	0	0	0	0	0	0	0	0	0	0	0	0	0	0	0	0	0	0	0	0	0	0	0	0	0	0	0	0	0	0	0	0	0	7.12	0	0
Alteromonadales_u_s	Bacteria	Proteobacteria	Gammaproteobacteria	Alteromonadales	Alteromonadales_u_f	Alteromonadales_u_g	Alteromonadales_u_s	0	0	0	0	0	0	0	0	0	0	0	0	0	0	0	0	0	0	0	0	0	0	0	0	0	0	0	7.5	41.18	31.49	1.61	7.57	0	0	0	0	0	0	0	0	0	12.45
Methyloversatilis_u_s	Bacteria	Proteobacteria	Betaproteobacteria	Nitrosomonadales	Sterolibacteriaceae	Methyloversatilis	Methyloversatilis_u_s	0	0	0	0	8.16	0	0	0	0	5.44	10.58	0	0	0	0	0	0	0	0	0	0	0	0	12.74	0	0	0	0	0	0	0	0	0	0	0	0	0	0	0	0	0	0
Candidatus Fervidibacteria_u_s	Bacteria	Candidatus Fervidibacteria	Candidatus Fervidibacteria_u_c	Candidatus Fervidibacteria_u_o	Candidatus Fervidibacteria_u_f	Candidatus Fervidibacteria_u_g	Candidatus Fervidibacteria_u_s	0	0	0	0	0	0	0	0	0	0	0	2.02	0	0	0	0	0	0	0	0	0	0	0	0	0	0	0	0	0	0	0	0	0	0	0	0	0	0	0	0	0	0
Opitutaceae_u_s	Bacteria	Verrucomicrobia	Opitutae	Opitutales	Opitutaceae	Opitutaceae_u_g	Opitutaceae_u_s	0	0	0	0	0	43.4	0	0	5.71	9.47	10.39	0	0	0	0	0	0	0	0	0	0	0	0	10.55	0	0	0	0	0	0	4.98	28.29	7.87	0	0	0	2.31	0	0	25.09	0	16.33
Halobacteroidaceae_u_s	Bacteria	Firmicutes	Clostridia	Halanaerobiales	Halobacteroidaceae	Halobacteroidaceae_u_g	Halobacteroidaceae_u_s	0	0	0	0	0	0	0	0	0	0	0	0	0	0	0	0	0	0	0	0	0	0	0	0	0	0	0	0	0	0	0	0	0	0	0	0	0	0	0	0	0	0
Acidimicrobiaceae_u_s	Bacteria	Actinobacteria	Acidimicrobiia	Acidimicrobiales	Acidimicrobiaceae	Acidimicrobiaceae_u_g	Acidimicrobiaceae_u_s	0	0	0	0	0	0	9.26	0	0	0	0	0	0	0	0	0	0	0	0	0	0	0	0	0	0	0	0	0	0	0	0	0	0	0	0	0	0	0	0	0	0	0
Gammaproteobacteria_u_s	Bacteria	Proteobacteria	Gammaproteobacteria	Gammaproteobacteria_u_o	Gammaproteobacteria_u_f	Gammaproteobacteria_u_g	Gammaproteobacteria_u_s	0	0	0	0	0	0	0	0	0	0	0	0	0	0	0	0	0	0	0	0	0	0	0	57.68	0	0	0	0	0	0	0	0	0	0	0	0	0	0	0	0	0	0
Ectothiorhodospiraceae_u_s	Bacteria	Proteobacteria	Gammaproteobacteria	Chromatiales	Ectothiorhodospiraceae	Ectothiorhodospiraceae_u_g	Ectothiorhodospiraceae_u_s	0	0	0	0	0	0	0	0	0	0	0	7.77	0	0	0	0	0	0	0	0	0	0	0	0	0	0	0	0	0	0	0	7.83	0	0	0	0	0	0	0	5.99	0	0
Cardiobacteriaceae_u_s	Bacteria	Proteobacteria	Gammaproteobacteria	Cardiobacteriales	Cardiobacteriaceae	Cardiobacteriaceae_u_g	Cardiobacteriaceae_u_s	0	0	0	0	0	0	0	0	0	0	0	1.79	0	0	0	0	0	0	0	0	0	0	0	0	0	0	0	0	0	0	0	5.57	0	0	0	0	0	0	0	3.58	0	3.98
Halieaceae_u_s	Bacteria	Proteobacteria	Gammaproteobacteria	Cellvibrionales	Halieaceae	Halieaceae_u_g	Halieaceae_u_s	0	0	0	0	0	0	0	0	0	0	0	0	33.38	0	0	0	0	0	0	0	0	0	0	14.67	0	0	0	0	0	0	0	0	0	0	0	0	0	0	0	0	0	0
Spongiibacter_u_s	Bacteria	Proteobacteria	Gammaproteobacteria	Cellvibrionales	Spongiibacteraceae	Spongiibacter	Spongiibacter_u_s	0	0	0	0	0	0	0	0	0	0	0	0	0	0	0	0	0	0	0	0	0	0	0	9.23	0	0	0	0	0	0	0	0	0	0	0	0	0	0	0	0	0	0
Chromatiaceae_u_s	Bacteria	Proteobacteria	Gammaproteobacteria	Chromatiales	Chromatiaceae	Chromatiaceae_u_g	Chromatiaceae_u_s	0	0	0	0	0	0	0	0	0	0	0	0	0	0	0	0	0	0	0	0	0	0	0	3	0	0	0	0	0	0	0	0	0	0	0	0	0	0	0	0	0	10.52
Archangiaceae_u_s	Bacteria	Proteobacteria	Deltaproteobacteria	Myxococcales	Archangiaceae	Archangiaceae_u_g	Archangiaceae_u_s	0	0	0	0	0	0	0	0	0	0	0	0	0	0	0	0	0	0	0	0	0	0	0	0	0	0	0	0	0	0	0	0	0	0	0	0	0	0	0	3.05	0	0
Myxococcales_u_s	Bacteria	Proteobacteria	Deltaproteobacteria	Myxococcales	Myxococcales_u_f	Myxococcales_u_g	Myxococcales_u_s	0	0	1.48	0	4.62	0	0	0	0	0	10.72	2.74	0	0	0	0	0	0	0	0	0	0	0	7.4	0	0	0	0	0	0	0	0	1.93	0	0	0	0	0	0	4.96	0	4.77
Azonexaceae_u_s	Bacteria	Proteobacteria	Betaproteobacteria	Rhodocyclales	Azonexaceae	Azonexaceae_u_g	Azonexaceae_u_s	0	0	0	0	0	0	0	0	5.84	0	0	0	0	0	0	0	0	0	0	0	0	0	0	0	0	0	0	0	0	0	0	0	0	0	0	0	0	0	0	0	0	0
Legionellaceae_u_s	Bacteria	Proteobacteria	Gammaproteobacteria	Legionellales	Legionellaceae	Legionellaceae_u_g	Legionellaceae_u_s	0	0	0	0	0	0	0	0	0	0	0	0	0	0	0	0	0	0	0	0	0	0	0	0	0	0	0	0	0	0	70.72	0	0	0	0	0	0	0	0	0	0	0
Rhodocyclaceae_u_s	Bacteria	Proteobacteria	Betaproteobacteria	Rhodocyclales	Rhodocyclaceae	Rhodocyclaceae_u_g	Rhodocyclaceae_u_s	0	0	0	0	0	0	0	0	0	6.31	0	0	0	0	0	0	0	0	0	0	0	0	0	0	0	0	0	0	0	0	0	0	0	0	0	0	0	0	0	0	0	16.79
Candidatus Brocadiaceae_u_s	Bacteria	Planctomycetes	Planctomycetia	Candidatus Brocadiales	Candidatus Brocadiaceae	Candidatus Brocadiaceae_u_g	Candidatus Brocadiaceae_u_s	0	0	0	0	0	0	0	0	0	0	0	0	0	0	0	0	0	0	0	0	0	0	0	0	0	0	0	0	0	0	1.05	0	0	0	0	0	0	0	0	0	0	2.63
Isosphaeraceae_u_s	Bacteria	Planctomycetes	Planctomycetia	Planctomycetales	Isosphaeraceae	Isosphaeraceae_u_g	Isosphaeraceae_u_s	0	0	0	0	21.41	15.04	0	0	5.22	10.82	12.15	10.04	0	56.68	0	0	0	0	0	0	0	0	0	31.99	0	0	114.95	0	0	0	0	0	6.18	0	0	0	0	0	0	95.07	0	85.99
Ignavibacteriales_u_s	Bacteria	Ignavibacteriae	Ignavibacteria	Ignavibacteriales	Ignavibacteriales_u_f	Ignavibacteriales_u_g	Ignavibacteriales_u_s	0	0	0	0	0	0	0	0	0	0	0	0	0	0	0	0	0	0	0	0	0	0	0	0	0	0	0	0	0	0	0	0	0	0	0	0	0	0	0	0	0	1.13
Ktedonobacteria_u_s	Bacteria	Chloroflexi	Ktedonobacteria	Ktedonobacteria_u_o	Ktedonobacteria_u_f	Ktedonobacteria_u_g	Ktedonobacteria_u_s	0	0	0	0	0	0	0	0	0	0	0	0	0	0	0	0	0	0	0	0	0	0	0	0	0	0	0	0	0	0	0	0	0	0	0	0	0	0	0	0	10.65	4.26
Sphaerobacteraceae_u_s	Bacteria	Chloroflexi	Thermomicrobia	Sphaerobacterales	Sphaerobacteraceae	Sphaerobacteraceae_u_g	Sphaerobacteraceae_u_s	0	0	0	0	0	0	0	0	0	0	0	0	0	0	0	0	0	0	0	0	0	0	0	0	0	0	0	0	0	0	0	0	0	0	0	0	0	0	0	3.23	0	3.48
Chlorobaculum_u_s	Bacteria	Chlorobi	Chlorobia	Chlorobiales	Chlorobiaceae	Chlorobaculum	Chlorobaculum_u_s	0	0	0	0	15.06	0	0	0	0	0	0	9.8	0	0	0	0	0	0	0	0	0	0	0	0	0	0	0	0	4.78	0	0	0	0	0	0	0	0	0	0	0	0	3.52
Holophagaceae_u_s	Bacteria	Acidobacteria	Holophagae	Holophagales	Holophagaceae	Holophagaceae_u_g	Holophagaceae_u_s	0	0	0	0	23.32	0	0	0	0	4.15	0	0	0	0	0	0	0	0	0	0	0	0	0	25.77	0	0	0	0	0	0	1.95	40.15	0	0	0	0	2.24	0	0	40.98	0	24.44
Ilumatobacter_u_s	Bacteria	Actinobacteria	Acidimicrobiia	Acidimicrobiales	Acidimicrobiaceae	Ilumatobacter	Ilumatobacter_u_s	0	0	3.61	4.23	13.04	4.55	0	0	28.52	12.54	16.66	10.98	0	0	0	0	0	0	0	26.81	0	0	0	1374.44	0	1.43	0	1.02	9.72	5.62	9.97	24.29	10.39	0	0	0	33.32	7.82	1.29	39.25	0	23.85
Chlorobiaceae_u_s	Bacteria	Chlorobi	Chlorobia	Chlorobiales	Chlorobiaceae	Chlorobiaceae_u_g	Chlorobiaceae_u_s	0	0	0	0	0	0	0	0	0	0	27.78	0	0	0	0	0	0	0	0	0	0	0	0	795.64	0	0	0	0	0	0	0	0	0	0	0	0	0	0	0	0	0	0
Gloeobacter_u_s	Bacteria	Cyanobacteria	Gloeobacteria	Gloeobacterales	Gloeobacteraceae	Gloeobacter	Gloeobacter_u_s	0	0	0	0	15.4	38.89	0	0	0	56.27	11.83	50.83	0	0	0	0	0	0	0	0	0	0	0	0	0	0	0	0	13.61	1.11	2.42	7.31	15.61	0	0	0	0	3.65	0	15.38	4.08	14.56
Glycomyces_u_s	Bacteria	Actinobacteria	Actinobacteria	Glycomycetales	Glycomycetaceae	Glycomyces	Glycomyces_u_s	0	0	1.8	0	234.23	0	0	0	0	64.61	131.2	31.44	0	0	0	0	0	0	0	0	0	0	0	13.12	0	0	0	0	0	286.58	95.87	0	0	0	0	0	0	0	0	83.4	0	119.29
Gordonia terrae	Bacteria	Actinobacteria	Actinobacteria	Corynebacteriales	Gordoniaceae	Gordonia	Gordonia terrae	0	0	0	0	0	0	0	0	0	0	2.7	0	0	0	0	0	0	0	0	0	0	0	0	0	0	0	0	0	0	0	0	0	0	0	0	0	0	0	0	0	0	0
Gordonibacter pamelaeae	Bacteria	Actinobacteria	Coriobacteriia	Eggerthellales	Eggerthellaceae	Gordonibacter	Gordonibacter pamelaeae	0	0	0	0	0	0	0	0	0	0	0	0	0	0	0	0	0	0	0	0	0	0	0	0	0	0	0	0	0	0	0	0	0	0	0	0	0	0	0	0	0	0
Gramella_u_s	Bacteria	Bacteroidetes	Flavobacteriia	Flavobacteriales	Flavobacteriaceae	Gramella	Gramella_u_s	0	0	0	0	0	0	0	0	0	0	0	0	0	0	0	0	0	0	0	0	0	0	0	3.64	0	0	0	0	0	0	0	0	0	0	0	0	0	0	0	0	0	0
Grimontia_u_s	Bacteria	Proteobacteria	Gammaproteobacteria	Vibrionales	Vibrionaceae	Grimontia	Grimontia_u_s	0	0	0	0	0	0	0	13.34	30.44	0	0	0	0	0	0	0	0	0	0	0	0	8.14	0	0	0	0	0	56.76	46.71	24.58	2.41	9.28	3.09	0	0	0	3.52	4.95	0	0	29.77	0
Grimontia indica	Bacteria	Proteobacteria	Gammaproteobacteria	Vibrionales	Vibrionaceae	Grimontia	Grimontia indica	0	0	0	0	0	0	0	0	0	0	0	0	0	0	0	0	0	0	0	0	0	0	0	0	0	0	0	0	0	0	0	0	0	0	0	0	0	0	0	0	0	12.42
Haemophilus_u_s	Bacteria	Proteobacteria	Gammaproteobacteria	Pasteurellales	Pasteurellaceae	Haemophilus	Haemophilus_u_s	0	0	0	0	0	0	0	0	0	0	0	0	0	0	0	0	0	0	0	0	0	0	0	0	1.79	0	0	1.6	0	0	0	0	0	0	0	0	0	0	0	0	0	0
Haemophilus haemolyticus	Bacteria	Proteobacteria	Gammaproteobacteria	Pasteurellales	Pasteurellaceae	Haemophilus	Haemophilus haemolyticus	0	0	0	0	0	0	0	0	0	0	0	0	0	0	0	0	0	0	0	0	0	0	0	0	0	0	0	0	0	0	0	0	0	0	0	0	0	0	0	0	0	0
Haemophilus influenzae	Bacteria	Proteobacteria	Gammaproteobacteria	Pasteurellales	Pasteurellaceae	Haemophilus	Haemophilus influenzae	0	0	0	0	0	0	0	0	0	0	0	0	0	0	0	0	0	0	0	0	0	0	0	0	19.09	0	0	0	0	0	0	0	0	7.94	0	0	0	0	0	0	0	0
Haemophilus parainfluenzae	Bacteria	Proteobacteria	Gammaproteobacteria	Pasteurellales	Pasteurellaceae	Haemophilus	Haemophilus parainfluenzae	0	0	0	0	0	0	0	0	0	0	0	0	0	0	0	0	0	0	0	0	0	0	0	0	15.57	0	0	0	0	0	0	0	0	32.33	0	0	0	0	0	0	0	0
Hahella_u_s	Bacteria	Proteobacteria	Gammaproteobacteria	Oceanospirillales	Hahellaceae	Hahella	Hahella_u_s	0	0	0	14.49	6.12	10.07	0	0	1.01	4.49	9.02	3.81	24.37	0	0	0	0	0	0	0	0	0	0	69.99	0	0	0	0	3.35	0	1.17	4.22	1.96	0	0	14.49	0	0	47.26	3.04	0	4.5
Haloferax sp. ATCC BAA-644	Archaea	Euryarchaeota	Halobacteria	Haloferacales	Haloferacaceae	Haloferax	Haloferax sp. ATCC BAA-644	0	0	0	0	2.07	0	0	2.07	2.07	2.07	0	0	0	0	0	0	0	0	0	0	0	0	0	0	0	0	0	2.07	0	0	0	0	0	0	0	0	2.07	0	2.07	0	0	2.07
Halomonas_u_s	Bacteria	Proteobacteria	Gammaproteobacteria	Oceanospirillales	Halomonadaceae	Halomonas	Halomonas_u_s	0	0	0	0	0	0	0	0	0	0	0	0	0	0	0	0	0	0	0	0	0	0	0	5.67	0	0	0	0	0	0	0	0	0	0	0	0	0	0	0	0	0	13.93
Halorubrum distributum	Archaea	Euryarchaeota	Halobacteria	Haloferacales	Halorubraceae	Halorubrum	Halorubrum distributum	0	0	0	5.23	1.46	3.48	1.46	10.62	59.04	1.46	0	1.46	2.42	0	0	8.49	0	0	4.63	5.81	0	0	5.23	0	0	0	0	28.74	3.48	3.48	0	0	3.48	4.63	0	4.04	10.62	0	1.46	4.02	6.49	3.48
Hirschia_u_s	Bacteria	Proteobacteria	Alphaproteobacteria	Rhodobacterales	Hyphomonadaceae	Hirschia	Hirschia_u_s	0	0	0	0	0	0	0	0	0	0	0	0	0	0	0	0	0	0	0	0	0	0	0	3.96	0	0	0	0	0	0	3.78	0	0	0	0	0	0	0	0	0	0	0
Holospora_u_s	Bacteria	Proteobacteria	Alphaproteobacteria	Holosporales	Holosporaceae	Holospora	Holospora_u_s	0	0	0	0	0	0	0	0	0	0	0	0	0	0	0	0	0	0	6.74	0	0	0	0	0	0	0	0	0	1.34	0	0	1.03	0	0	0	0	0	0	0	1.36	6.74	0
Hydrogenophaga_u_s	Bacteria	Proteobacteria	Betaproteobacteria	Burkholderiales	Comamonadaceae	Hydrogenophaga	Hydrogenophaga_u_s	0	0	0	0	0	0	0	0	0	0	0	0	0	0	0	0	0	0	0	0	0	0	0	21.52	0	0	0	0	0	0	0	0	0	0	0	0	0	0	0	0	0	0
Hylemonella gracilis	Bacteria	Proteobacteria	Betaproteobacteria	Burkholderiales	Comamonadaceae	Hylemonella	Hylemonella gracilis	0	0	0	0	0	0	0	0	0	0	0	0	0	0	0	0	0	0	0	0	0	0	0	13.69	0	0	0	0	0	0	0	0	0	0	0	0	0	0	0	0	0	0
Hyphomicrobium_u_s	Bacteria	Proteobacteria	Alphaproteobacteria	Rhizobiales	Hyphomicrobiaceae	Hyphomicrobium	Hyphomicrobium_u_s	0	0	0	0	7.29	0	0	0	0	1.19	2.39	1.9	0	0	0	0	0	0	0	0	0	0	0	0	0	0	0	0	0	0	0	1.54	0	0	0	0	0	0	0	12.04	0	6.27
Hyphomicrobium denitrificans	Bacteria	Proteobacteria	Alphaproteobacteria	Rhizobiales	Hyphomicrobiaceae	Hyphomicrobium	Hyphomicrobium denitrificans	0	0	0	0	0	0	0	0	0	0	0	2.24	0	0	0	0	0	0	0	0	0	0	0	0	0	0	0	0	0	0	0	0	0	0	0	0	0	0	0	5.35	0	6.54
Hyphomonas_u_s	Bacteria	Proteobacteria	Alphaproteobacteria	Rhodobacterales	Hyphomonadaceae	Hyphomonas	Hyphomonas_u_s	0	0	0	0	0	0	0	0	0	0	0	0	0	0	0	0	0	0	0	0	0	0	0	4.45	0	0	0	0	0	0	0	0	0	0	0	0	0	0	0	0	0	0
Idiomarina_u_s	Bacteria	Proteobacteria	Gammaproteobacteria	Alteromonadales	Idiomarinaceae	Idiomarina	Idiomarina_u_s	0	0	0	0	0	0	0	0	0	0	0	0	13.59	0	0	0	0	0	0	0	0	0	0	12.9	0	0	0	6.51	3.49	0	0	0	0	0	0	0	0	0	0	0	0	0
Ilumatobacter nonamiensis	Bacteria	Actinobacteria	Acidimicrobiia	Acidimicrobiales	Acidimicrobiaceae	Ilumatobacter	Ilumatobacter nonamiensis	0	0	0	0	0	0	0	0	0	0	0	0	0	0	0	0	0	0	0	0	0	0	0	0	0	0	0	0	0	0	0	0	0	0	0	0	0	0	0	0	0	0
Imtechella halotolerans	Bacteria	Bacteroidetes	Flavobacteriia	Flavobacteriales	Flavobacteriaceae	Imtechella	Imtechella halotolerans	0	0	0	0	0	0	0	0	0	0	0	0	0	0	0	0	0	0	0	0	0	20.1	0	0	0	0	0	19.66	28.29	11493.3	2628.49	0	0	0	0	0	58.2	44.25	36.84	0	39.46	0
Intestinibacter bartlettii	Bacteria	Firmicutes	Clostridia	Clostridiales	Peptostreptococcaceae	Intestinibacter	Intestinibacter bartlettii	0	0	0	0	0	0	0	0	0	0	0	0	0	56.6	37.01	0	0	0	0	0	0	0	0	0	0	6.09	17.11	0	0	0	0	0	0	0	0	0	0	0	0	0	0	0
Kangiella_u_s	Bacteria	Proteobacteria	Gammaproteobacteria	Oceanospirillales	Kangiellaceae	Kangiella	Kangiella_u_s	0	0	0	0	0	0	0	0	0	0	0	0	0	0	0	0	0	0	0	0	0	0	0	0	0	0	0	5.42	0	0	0	0	0	0	0	0	0	0	0	4.34	0	0
Klebsiella_u_s	Bacteria	Proteobacteria	Gammaproteobacteria	Enterobacterales	Enterobacteriaceae	Klebsiella	Klebsiella_u_s	0	0	0	0	0	0	0	0	0	0	0	0	0	0	0	0	0	0	0	0	0	0	0	0	0	0	0	9.93	0	8.08	0	0	0	0	0	0	0	0	0	0	0	0
Klebsiella michiganensis	Bacteria	Proteobacteria	Gammaproteobacteria	Enterobacterales	Enterobacteriaceae	Klebsiella	Klebsiella michiganensis	0	0	0	0	0	0	0	0	0	0	0	0	0	0	0	0	0	0	0	0	0	0	0	0	0	0	0	17.42	19.17	0	0	0	0	0	0	0	0	0	0	0	0	0
Klebsiella oxytoca	Bacteria	Proteobacteria	Gammaproteobacteria	Enterobacterales	Enterobacteriaceae	Klebsiella	Klebsiella oxytoca	0	0	0	0	0	0	0	0	0	0	0	0	0	0	0	0	0	0	0	0	0	0	0	0	0	0	0	25.58	0	0	0	0	0	0	0	0	0	0	0	0	0	0
Klebsiella pneumoniae	Bacteria	Proteobacteria	Gammaproteobacteria	Enterobacterales	Enterobacteriaceae	Klebsiella	Klebsiella pneumoniae	0	0	0	0	0	0	0	0	0	0	0	0	0	0	0	0	0	0	0	0	0	34.93	0	0	0	0	0	0	27.77	0	0	0	0	0	0	0	0	0	0	0	55.49	0
Kocuria_u_s	Bacteria	Actinobacteria	Actinobacteria	Micrococcales	Micrococcaceae	Kocuria	Kocuria_u_s	0	0	0	0	2.07	0	0	0	0	2.27	3.75	1.91	0	0	0	0	0	0	0	0	0	0	0	7.9	0	0	0	0	0	0	0	11.34	2.8	0	0	0	0	0	0	2.4	0	3.2
Kocuria rhizophila	Bacteria	Actinobacteria	Actinobacteria	Micrococcales	Micrococcaceae	Kocuria	Kocuria rhizophila	0	0	0	8.98	0	0	0	0	0	0	0	0	0	0	0	0	0	0	0	0	0	0	18.7	0	0	0	0	0	0	0	0	0	0	0	0	0	0	0	0	0	0	0
Komagataeibacter_u_s	Bacteria	Proteobacteria	Alphaproteobacteria	Rhodospirillales	Acetobacteraceae	Komagataeibacter	Komagataeibacter_u_s	0	0	0	0	0	0	0	0	0	0	0	0	0	0	0	0	0	0	0	0	0	0	0	6.95	0	0	0	0	0	0	0	0	0	0	0	0	0	0	0	0	0	0
Kribbella_u_s	Bacteria	Actinobacteria	Actinobacteria	Propionibacteriales	Nocardioidaceae	Kribbella	Kribbella_u_s	0	0	0	0	0	0	0	0	0	0	1.06	0	0	0	0	0	0	0	0	0	0	0	0	0	0	0	0	0	0	0	0	0	0	0	0	0	0	0	0	16.49	0	1.88
Kutzneria_u_s	Bacteria	Actinobacteria	Actinobacteria	Pseudonocardiales	Pseudonocardiaceae	Kutzneria	Kutzneria_u_s	0	0	0	0	116.57	0	0	0	0	0	0	0	0	0	0	0	0	0	0	0	0	0	0	0	0	0	0	0	0	0	64.66	82.68	0	0	0	0	0	0	0	41.69	0	0
Labrenzia_u_s	Bacteria	Proteobacteria	Alphaproteobacteria	Rhodobacterales	Rhodobacteraceae	Labrenzia	Labrenzia_u_s	0	0	0	0	0	0	0	0	0	0	0	0	0	0	0	0	0	0	0	0	0	0	0	0	0	0	0	0	0	0	3.22	0	0	0	0	0	0	0	0	7.55	0	8.83
Lachnospiraceae bacterium 5_1_63FAA	Bacteria	Firmicutes	Clostridia	Clostridiales	Lachnospiraceae	Lachnospiraceae_u_g	Lachnospiraceae bacterium 5_1_63FAA	0	12.83	0	0	0	0	0	0	0	0	0	0	0	0	0	0	0	0	0	0	0	0	0	0	0	0	0	0	0	0	0	0	0	0	0	6.69	0	0	0	0	0	0
Lactobacillus_u_s	Bacteria	Firmicutes	Bacilli	Lactobacillales	Lactobacillaceae	Lactobacillus	Lactobacillus_u_s	0	0	0	0	0	0	0	0	0	0	0	4.56	0	0	0	0	0	0	0	0	0	0	0	25.35	7.32	0	0	0	0	0	0	0	0	0	0	0	26.67	0	0	0	0	0
Lactobacillus animalis	Bacteria	Firmicutes	Bacilli	Lactobacillales	Lactobacillaceae	Lactobacillus	Lactobacillus animalis	0	0	0	0	4.86	0	0	0	0	0	6.39	0	0	0	0	0	0	0	0	0	0	0	0	0	0	0	0	0	0	0	0	0	0	0	0	0	0	0	0	0	0	0
Lactobacillus crispatus	Bacteria	Firmicutes	Bacilli	Lactobacillales	Lactobacillaceae	Lactobacillus	Lactobacillus crispatus	0	0	0	0	0	0	0	0	0	0	0	0	0	0	0	0	0	0	0	0	0	0	0	0	6.96	0	0	0	0	0	0	0	0	0	0	0	0	0	0	0	0	0
Lactobacillus fermentum	Bacteria	Firmicutes	Bacilli	Lactobacillales	Lactobacillaceae	Lactobacillus	Lactobacillus fermentum	0	0	0	0	0	0	0	0	0	0	0	0	0	0	0	0	0	0	0	0	0	0	0	0	0	0	0	0	0	0	0	0	0	0	0	0	0	0	0	0	0	0
Lactobacillus gasseri	Bacteria	Firmicutes	Bacilli	Lactobacillales	Lactobacillaceae	Lactobacillus	Lactobacillus gasseri	0	34.4	0	0	0	0	0	0	0	0	0	0	0	13.13	0	0	0	0	0	0	0	0	0	0	0	0	0	0	0	0	0	0	0	0	0	0	0	0	0	0	0	0
Lactobacillus johnsonii	Bacteria	Firmicutes	Bacilli	Lactobacillales	Lactobacillaceae	Lactobacillus	Lactobacillus johnsonii	0	0	0	0	0	0	0	0	0	0	0	0	0	0	0	0	0	0	0	0	0	0	0	0	4.13	0	0	0	0	0	0	0	0	0	0	0	0	0	0	0	0	0
Lactobacillus plantarum	Bacteria	Firmicutes	Bacilli	Lactobacillales	Lactobacillaceae	Lactobacillus	Lactobacillus plantarum	0	0	0	0	0	0	0	0	0	0	0	0	0	5.31	5.41	0	0	0	0	0	0	0	0	0	0	0	0	0	0	0	0	0	0	0	0	0	0	0	0	0	0	0
Lactobacillus rhamnosus	Bacteria	Firmicutes	Bacilli	Lactobacillales	Lactobacillaceae	Lactobacillus	Lactobacillus rhamnosus	0	0	0	0	0	0	0	0	0	0	0	0	0	6.53	10.48	0	0	0	0	0	0	0	0	0	0	0	0	0	0	0	0	0	0	0	0	0	0	0	0	0	0	0
Lactobacillus ruminis	Bacteria	Firmicutes	Bacilli	Lactobacillales	Lactobacillaceae	Lactobacillus	Lactobacillus ruminis	4.91	0	0	0	0	0	0	0	0	0	0	0	0	0	0	0	0	0	0	0	0	0	0	0	0	0	0	0	0	0	0	0	0	0	0	0	0	0	0	0	0	0
Lactobacillus salivarius	Bacteria	Firmicutes	Bacilli	Lactobacillales	Lactobacillaceae	Lactobacillus	Lactobacillus salivarius	0	0	0	0	0	0	0	0	0	0	0	0	0	0	2.74	0	0	0	0	0	0	0	0	0	0	0	0	0	0	0	0	0	0	0	0	0	0	0	0	0	0	0
Lactococcus garvieae	Bacteria	Firmicutes	Bacilli	Lactobacillales	Streptococcaceae	Lactococcus	Lactococcus garvieae	0	0	0	0	0	0	0	0	0	0	0	0	0	0	0	0	0	0	0	0	0	0	0	0	0	0	0	0	0	0	0	0	2534.04	0	0	0	0	0	0	6.08	0	5.76
Lactococcus lactis	Bacteria	Firmicutes	Bacilli	Lactobacillales	Streptococcaceae	Lactococcus	Lactococcus lactis	0	0	0	0	0	0	0	0	0	0	0	0	0	0	0	0	0	0	0	0	0	0	0	0	0	0	0	38.87	0	34.43	0	0	0	0	0	0	0	0	0	0	0	0
Lautropia mirabilis	Bacteria	Proteobacteria	Betaproteobacteria	Burkholderiales	Burkholderiaceae	Lautropia	Lautropia mirabilis	0	0	0	0	0	0	0	0	0	0	0	0	0	0	0	0	0	0	0	0	0	0	0	0	0	0	0	0	0	0	0	0	0	0	0	0	0	0	0	0	0	0
Leclercia adecarboxylata	Bacteria	Proteobacteria	Gammaproteobacteria	Enterobacterales	Enterobacteriaceae	Leclercia	Leclercia adecarboxylata	0	0	0	0	0	0	0	0	0	0	0	0	0	0	0	10.82	0	11.67	6.57	39.04	0	0	0	0	0	0	0	0	446.55	0	0	0	0	0	0	0	0	0	0	0	0	0
Leeuwenhoekiella_u_s	Bacteria	Bacteroidetes	Flavobacteriia	Flavobacteriales	Flavobacteriaceae	Leeuwenhoekiella	Leeuwenhoekiella_u_s	0	0	0	0	0	0	0	0	0	0	0	0	0	0	0	0	0	0	0	0	0	0	0	21.91	0	0	0	0	0	0	0	0	0	0	0	0	0	0	0	0	0	0
Legionella_u_s	Bacteria	Proteobacteria	Gammaproteobacteria	Legionellales	Legionellaceae	Legionella	Legionella_u_s	0	0	0	0	0	0	0	0	0	0	0	0	0	0	0	0	0	0	0	0	0	0	0	0	0	0	0	0	0	0	0	0	0	0	0	0	0	0	0	13.06	0	0
Legionella pneumophila	Bacteria	Proteobacteria	Gammaproteobacteria	Legionellales	Legionellaceae	Legionella	Legionella pneumophila	0	0	0	0	0	0	0	0	0	0	0	0	0	0	0	0	0	0	0	0	0	0	0	0	0	0	0	0	0	0	0	0	0	0	0	0	0	0	0	1.05	0	0
Legionella tunisiensis	Bacteria	Proteobacteria	Gammaproteobacteria	Legionellales	Legionellaceae	Legionella	Legionella tunisiensis	0	0	0	0	6.54	0	0	0	0	38.1	9.7	10.09	0	0	0	0	0	0	0	0	0	0	0	0	0	0	0	0	0	0	0	36.37	30.32	0	0	0	0	0	0	115.14	0	117.53
Leisingera daeponensis	Bacteria	Proteobacteria	Alphaproteobacteria	Rhodobacterales	Rhodobacteraceae	Leisingera	Leisingera daeponensis	0	0	0	0	0	0	0	0	0	0	11.29	0	5.84	0	0	0	0	0	0	0	0	0	0	0	0	0	0	0	0	0	0	0	0	0	0	0	0	0	0	0	0	0
Leisingera_u_s	Bacteria	Proteobacteria	Alphaproteobacteria	Rhodobacterales	Rhodobacteraceae	Leisingera	Leisingera_u_s	0	0	0	0	0	0	0	0	0	0	0	0	0	0	0	0	0	0	0	0	0	0	0	10.15	0	0	0	0	0	0	0	0	0	0	0	0	0	0	0	0	0	0
Leptospira_u_s	Bacteria	Spirochaetes	Spirochaetia	Spirochaetia_u_o	Leptospiraceae	Leptospira	Leptospira_u_s	0	0	0	0	10.12	0	0	0	0	0	0	0	0	0	0	0	0	0	0	0	0	0	0	0	0	0	0	0	0	0	0	0	0	0	0	0	0	0	0	0	0	0
Leuconostoc_u_s	Bacteria	Firmicutes	Bacilli	Lactobacillales	Leuconostocaceae	Leuconostoc	Leuconostoc_u_s	0	0	0	0	0	0	0	0	0	0	0	0	0	0	0	0	0	0	0	0	0	21.39	0	0	0	0	0	0	0	0	0	0	0	0	0	0	0	0	0	0	0	0
Leuconostoc mesenteroides	Bacteria	Firmicutes	Bacilli	Lactobacillales	Leuconostocaceae	Leuconostoc	Leuconostoc mesenteroides	0	0	0	0	0	0	0	0	0	1415.82	27.16	1078.15	0	0	0	0	0	0	3.39	0	11.55	0	0	0	0	0	0	0	0	0	1309.17	3939.59	56.58	0	0	0	0	0	0	1845.2	0	1145.71
Limnohabitans sp. Rim28	Bacteria	Proteobacteria	Betaproteobacteria	Burkholderiales	Comamonadaceae	Limnohabitans	Limnohabitans sp. Rim28	0	0	0	0	0	0	0	0	0	0	0	0	0	0	0	0	0	0	0	0	0	0	0	11.33	0	0	0	0	0	0	0	0	0	0	0	0	0	0	0	0	0	0
Listeria monocytogenes	Bacteria	Firmicutes	Bacilli	Bacillales	Listeriaceae	Listeria	Listeria monocytogenes	0	0	0	0	0	0	0	0	0	0	0	0	0	0	0	0	0	0	0	0	0	0	0	0	0	0	0	0	0	0	0	0	0	0	0	0	1.47	0	0	0	0	0
Loktanella vestfoldensis	Bacteria	Proteobacteria	Alphaproteobacteria	Rhodobacterales	Rhodobacteraceae	Loktanella	Loktanella vestfoldensis	0	0	0	0	0	0	0	0	0	0	0	0	0	0	0	0	0	0	0	0	0	0	0	17.96	0	0	0	0	0	0	0	0	0	0	0	0	0	0	0	0	0	0
Maribacter_u_s	Bacteria	Bacteroidetes	Flavobacteriia	Flavobacteriales	Flavobacteriaceae	Maribacter	Maribacter_u_s	0	0	0	0	0	0	0	0	0	0	0	0	0	0	0	0	0	0	0	0	0	0	0	4.96	0	0	0	0	0	0	0	0	0	0	0	0	0	0	0	0	0	0
Marinimicrobium_u_s	Bacteria	Proteobacteria	Gammaproteobacteria	Cellvibrionales	Cellvibrionaceae	Marinimicrobium	Marinimicrobium_u_s	0	0	0	0	0	0	0	0	0	0	0	0	0	0	0	0	0	0	0	0	0	0	0	0	0	0	0	0	0	0	0	0	0	0	0	0	0	0	0	0	0	0
Marinobacterium_u_s	Bacteria	Proteobacteria	Gammaproteobacteria	Oceanospirillales	Oceanospirillaceae	Marinobacterium	Marinobacterium_u_s	0	0	0	0	0	0	0	0	0	0	0	0	0	0	0	0	0	0	0	0	0	0	0	0	0	0	0	0	0	0	0	0	0	0	0	0	0	0	0	0	0	5.85
Marmoricola_u_s	Bacteria	Actinobacteria	Actinobacteria	Propionibacteriales	Nocardioidaceae	Marmoricola	Marmoricola_u_s	0	0	0	0	0	0	0	0	0	21.31	0	0	0	0	0	0	0	0	0	0	0	0	0	0	0	0	0	0	0	0	12.49	31.15	0	0	0	0	0	0	0	0	0	0
Megasphaera_u_s	Bacteria	Firmicutes	Negativicutes	Veillonellales	Veillonellaceae	Megasphaera	Megasphaera_u_s	0	0	0	0	0	0	0	0	0	0	0	0	0	0	0	0	0	0	0	0	0	0	0	0	0	0	0	0	0	0	0	0	0	4.59	0	0	0	0	0	0	0	0
Meiothermus ruber	Bacteria	Deinococcus-Thermus	Deinococci	Thermales	Thermaceae	Meiothermus	Meiothermus ruber	0	0	0	0	0	0	0	0	0	0	0	0	0	0	0	0	0	0	0	0	0	0	0	0	0	0	0	0	0	0	0	0	0	0	0	0	0	0	0	0	0	0
Methanobrevibacter smithii	Archaea	Euryarchaeota	Methanobacteria	Methanobacteriales	Methanobacteriaceae	Methanobrevibacter	Methanobrevibacter smithii	0	0	0	0	0	0	0	0	0	0	0	0	0	227.69	2.92	0	0	0	0	0	0	0	0	0	0	29.88	66.1	0	0	0	0	0	0	0	0	0	0	0	0	0	0	0
Methylacidiphilum_u_s	Bacteria	Verrucomicrobia	Methylacidiphilae	Methylacidiphilales	Methylacidiphilaceae	Methylacidiphilum	Methylacidiphilum_u_s	0	0	0	0	0	0	0	0	0	0	0	0	0	0	0	0	0	0	0	0	0	0	0	0	0	0	0	0	0	0	1.06	2.04	0	0	0	0	0	0	0	0	0	0
Methylobacterium_u_s	Bacteria	Proteobacteria	Alphaproteobacteria	Rhizobiales	Methylobacteriaceae	Methylobacterium	Methylobacterium_u_s	0	0	0	0	0	0	0	0	0	0	0	0	0	0	0	0	0	0	0	0	0	0	0	0	0	0	0	0	10.03	0	0	0	0	0	0	0	0	0	0	0	0	0
Methylobacterium sp. ZNC0032	Bacteria	Proteobacteria	Alphaproteobacteria	Rhizobiales	Methylobacteriaceae	Methylobacterium	Methylobacterium sp. ZNC0032	0	0	0	0	0	0	0	0	0	0	0	0	0	0	0	0	0	0	0	0	0	0	0	0	0	0	0	0	0	0	0	0	0	0	0	0	0	0	0	0	0	0
Methylocapsa_u_s	Bacteria	Proteobacteria	Alphaproteobacteria	Rhizobiales	Beijerinckiaceae	Methylocapsa	Methylocapsa_u_s	0	0	0	0	0	0	0	0	0	0	0	0	0	0	0	0	0	0	0	0	0	0	0	0	0	0	0	0	0	0	0	0	0	0	0	0	0	0	0	3.12	0	0
Methyloceanibacter caenitepidi	Bacteria	Proteobacteria	Alphaproteobacteria	Rhizobiales	Rhizobiales_u_f	Methyloceanibacter	Methyloceanibacter caenitepidi	0	0	0	0	0	0	0	0	0	0	0	0	0	0	0	0	0	0	0	0	0	0	0	0	0	0	0	0	42.68	0	12.89	50.97	8.61	0	0	0	0	0	0	7.86	0	8.75
Methylocystis_u_s	Bacteria	Proteobacteria	Alphaproteobacteria	Rhizobiales	Methylocystaceae	Methylocystis	Methylocystis_u_s	0	0	0	0	5.32	0	0	0	0	0	0	0	0	0	0	0	0	0	0	0	0	0	0	0	0	0	0	0	0	0	0	0	0	0	0	0	0	0	0	0	0	0
Methylophaga_u_s	Bacteria	Proteobacteria	Gammaproteobacteria	Thiotrichales	Piscirickettsiaceae	Methylophaga	Methylophaga_u_s	0	0	0	0	0	0	0	0	0	4.69	0	0	0	0	0	0	0	0	0	0	0	0	0	0	0	0	0	0	0	0	4.49	7.37	0	0	0	0	0	0	0	5.7	0	6.97
Methylophilales bacterium HTCC2181	Bacteria	Proteobacteria	Betaproteobacteria	Nitrosomonadales	Nitrosomonadales_u_f	Nitrosomonadales_u_g	Methylophilales bacterium HTCC2181	0	0	0	0	0	0	0	0	0	0	0	0	0	0	0	0	0	0	0	0	0	0	0	10.53	0	0	0	0	0	0	0	0	0	0	0	0	0	0	0	0	0	0
Methylopila_u_s	Bacteria	Proteobacteria	Alphaproteobacteria	Rhizobiales	Methylocystaceae	Methylopila	Methylopila_u_s	0	0	0	0	0	0	0	0	0	0	0	0	0	0	0	0	0	0	0	0	0	0	0	0	0	0	0	0	0	0	0	3.65	0	0	0	0	0	0	0	0	0	3.21
Methylotenera_u_s	Bacteria	Proteobacteria	Betaproteobacteria	Nitrosomonadales	Methylophilaceae	Methylotenera	Methylotenera_u_s	0	0	0	0	0	0	0	0	0	0	0	0	0	0	0	0	0	0	0	0	0	0	0	2.24	0	0	0	0	0	0	0	0	0	0	0	0	0	0	0	0	0	0
Methyloversatilis discipulorum	Bacteria	Proteobacteria	Betaproteobacteria	Nitrosomonadales	Sterolibacteriaceae	Methyloversatilis	Methyloversatilis discipulorum	0	0	0	0	0	308.04	0	0	0	0	0	0	0	0	0	0	0	0	0	0	0	0	0	0	0	0	0	0	0	0	0	0	0	0	0	0	0	0	0	0	0	0
Microbacterium maritypicum	Bacteria	Actinobacteria	Actinobacteria	Micrococcales	Microbacteriaceae	Microbacterium	Microbacterium maritypicum	0	0	0	0	18.71	0	0	0	0	0	0	0	0	0	0	0	0	0	0	0	0	0	0	0	0	0	0	0	0	25.43	0	0	0	0	0	0	0	0	0	0	0	0
Microbacterium sp. Cr-K29	Bacteria	Actinobacteria	Actinobacteria	Micrococcales	Microbacteriaceae	Microbacterium	Microbacterium sp. Cr-K29	0	0	0	0	0	0	0	0	0	0	0	0	0	0	0	0	0	0	0	0	0	0	0	0	0	0	0	0	0	0	0	0	0	0	0	0	0	0	0	0	0	0
Microbacterium sp. Cr-K32	Bacteria	Actinobacteria	Actinobacteria	Micrococcales	Microbacteriaceae	Microbacterium	Microbacterium sp. Cr-K32	0	0	0	0	0	0	0	0	0	0	0	0	0	0	0	0	0	0	0	0	0	0	0	0	0	0	0	0	0	11.65	0	0	0	0	0	0	0	0	0	0	0	0
Microbacterium sp. KROCY2	Bacteria	Actinobacteria	Actinobacteria	Micrococcales	Microbacteriaceae	Microbacterium	Microbacterium sp. KROCY2	0	0	0	0	0	0	0	0	0	0	0	0	0	0	0	0	0	0	0	0	0	0	0	0	0	0	0	0	0	0	0	12.71	0	0	0	0	0	0	0	0	0	0
Microbispora_u_s	Bacteria	Actinobacteria	Actinobacteria	Streptosporangiales	Streptosporangiaceae	Microbispora	Microbispora_u_s	0	0	0	0	0	0	0	0	0	0	10.01	0	0	0	0	0	0	0	0	0	0	0	0	0	0	0	0	0	0	0	0	0	0	0	0	0	0	0	0	0	0	0
Microbulbifer_u_s	Bacteria	Proteobacteria	Gammaproteobacteria	Cellvibrionales	Microbulbiferaceae	Microbulbifer	Microbulbifer_u_s	0	0	0	0	0	0	0	0	0	0	0	0	0	0	0	0	0	0	0	0	0	0	0	0	0	0	0	0	0	0	0	0	0	0	0	0	0	0	0	0	0	2.66
Micrococcus luteus	Bacteria	Actinobacteria	Actinobacteria	Micrococcales	Micrococcaceae	Micrococcus	Micrococcus luteus	0	0	0	0	0	0	0	0	0	0	0	0	0	0	0	0	0	0	0	0	0	0	0	18.1	0	0	0	0	0	0	0	0	0	0	0	0	0	0	0	0	9.03	0
Microcystis_u_s	Bacteria	Cyanobacteria	Oscillatoriophycideae	Chroococcales	Microcystaceae	Microcystis	Microcystis_u_s	0	0	0	0	0	0	0	0	0	0	0	0	0	0	0	0	0	0	0	0	0	0	0	0	0	0	0	0	0	0	0	0	0	0	0	0	0	0	0	0	0	0
Micromonospora_u_s	Bacteria	Actinobacteria	Actinobacteria	Micromonosporales	Micromonosporaceae	Micromonospora	Micromonospora_u_s	0	0	0	0	17.79	0	0	0	0	0	0	0	0	0	0	0	0	0	0	0	0	0	0	0	0	0	0	0	0	0	0	0	0	0	0	0	0	0	0	0	0	0
Mitsuokella_u_s	Bacteria	Firmicutes	Negativicutes	Selenomonadales	Selenomonadaceae	Mitsuokella	Mitsuokella_u_s	0	0	0	0	0	0	0	0	0	0	0	0	0	34.21	24.52	0	0	0	0	0	0	0	0	0	0	13.94	9.3	0	0	0	0	0	0	0	0	0	0	0	0	0	0	0
Mitsuokella jalaludinii	Bacteria	Firmicutes	Negativicutes	Selenomonadales	Selenomonadaceae	Mitsuokella	Mitsuokella jalaludinii	0	0	0	0	0	0	0	0	0	0	0	0	0	0	0	0	0	0	0	0	0	0	0	0	0	0	0	0	0	0	0	0	0	0	0	0	0	0	0	0	0	0
Mobilicoccus_u_s	Bacteria	Actinobacteria	Actinobacteria	Micrococcales	Dermatophilaceae	Mobilicoccus	Mobilicoccus_u_s	0	0	0	0	0	0	0	0	0	0	0	0	0	0	0	0	0	0	0	0	0	0	0	0	0	0	0	0	0	0	0	0	0	0	0	0	0	0	0	0	0	0
Mobiluncus curtisii	Bacteria	Actinobacteria	Actinobacteria	Actinomycetales	Actinomycetaceae	Mobiluncus	Mobiluncus curtisii	0	0	0	0	0	0	0	0	0	0	0	0	0	0	0	0	0	0	0	0	0	0	0	21.24	8.56	0	0	0	0	0	0	0	0	8.46	0	0	0	0	0	0	0	0
Modestobacter_u_s	Bacteria	Actinobacteria	Actinobacteria	Geodermatophilales	Geodermatophilaceae	Modestobacter	Modestobacter_u_s	0	0	0	0	0	0	0	0	0	0	0	12.52	0	0	0	0	0	0	0	0	0	0	0	0	0	0	0	0	0	0	0	0	0	0	0	0	0	0	0	0	0	16.17
Moraxella_u_s	Bacteria	Proteobacteria	Gammaproteobacteria	Pseudomonadales	Moraxellaceae	Moraxella	Moraxella_u_s	0	0	0	0	0	0	0	0	0	0	0	0	0	0	0	0	0	0	0	0	0	0	0	0	0	0	0	0	0	0	0	1.14	0	0	0	0	108.71	0	0	0	0	0
Morganella_u_s	Bacteria	Proteobacteria	Gammaproteobacteria	Enterobacterales	Morganellaceae	Morganella	Morganella_u_s	0	0	0	0	0	0	0	0	0	0	0	0	0	0	0	0	0	0	0	0	0	0	0	0	0	0	0	0	19.1	0	0	0	0	0	0	0	0	0	0	0	0	0
Morganella morganii	Bacteria	Proteobacteria	Gammaproteobacteria	Enterobacterales	Morganellaceae	Morganella	Morganella morganii	0	0	0	0	0	0	0	0	0	0	0	0	0	0	0	0	0	0	0	0	0	0	0	0	0	0	0	0	44.99	10.75	0	0	0	0	0	0	0	0	0	0	0	0
Morganella sp. EGD-HP17	Bacteria	Proteobacteria	Gammaproteobacteria	Enterobacterales	Morganellaceae	Morganella	Morganella sp. EGD-HP17	0	0	0	0	0	0	0	0	0	0	0	0	0	0	0	0	0	0	0	0	0	0	0	0	0	0	0	0	24.6	0	0	0	0	0	0	0	0	0	0	0	0	0
Moritella_u_s	Bacteria	Proteobacteria	Gammaproteobacteria	Alteromonadales	Moritellaceae	Moritella	Moritella_u_s	0	0	0	0	0	0	0	0	0	0	0	0	0	0	0	0	0	0	0	0	0	0	0	0	0	0	0	0	42.4	0	0	0	0	0	0	0	0	0	0	0	0	0
Mycobacterium_u_s	Bacteria	Actinobacteria	Actinobacteria	Corynebacteriales	Mycobacteriaceae	Mycobacterium	Mycobacterium_u_s	0	0	0	39.29	166.42	208.07	0	0	6.94	255.8	268.54	148.57	4.36	0	0	0	0	0	0	0	0	0	0	34.07	0	0	0	0	0	32.86	39.33	288.32	101.69	0	0	0	0	52.27	0	72.83	67.47	143.71
Mycobacterium abscessus	Bacteria	Actinobacteria	Actinobacteria	Corynebacteriales	Mycobacteriaceae	Mycobacterium	Mycobacterium abscessus	0	0	0	0	5.5	5.15	0	0	0	6.97	10.95	9.31	0	0	0	0	0	0	0	0	0	0	0	0	0	0	0	0	0	0	0	8.51	2.24	0	0	0	0	0	0	16.61	0	14.38
Mycobacterium aromaticivorans	Bacteria	Actinobacteria	Actinobacteria	Corynebacteriales	Mycobacteriaceae	Mycobacterium	Mycobacterium aromaticivorans	0	0	0	0	65.5	0	0	0	0	99.58	105.04	56.23	0	0	0	0	0	0	0	0	0	0	0	0	0	0	0	0	0	0	21.27	134.42	50.55	0	0	0	0	0	0	36.25	0	69.88
Mycobacterium asiaticum	Bacteria	Actinobacteria	Actinobacteria	Corynebacteriales	Mycobacteriaceae	Mycobacterium	Mycobacterium asiaticum	0	0	0	0	0	0	0	0	0	0	0	0	0	0	0	0	0	0	0	0	0	0	0	0	0	0	0	0	0	0	0	0	0	0	0	0	0	0	0	0	0	0
Mycobacterium austroafricanum	Bacteria	Actinobacteria	Actinobacteria	Corynebacteriales	Mycobacteriaceae	Mycobacterium	Mycobacterium austroafricanum	0	0	0	0	64.18	0	0	0	0	96.16	104.79	51.36	0	0	0	0	0	0	0	0	0	0	0	0	0	0	0	0	0	0	12.31	111.4	46.13	0	0	0	0	0	0	26.4	0	38.33
Mycobacterium avium	Bacteria	Actinobacteria	Actinobacteria	Corynebacteriales	Mycobacteriaceae	Mycobacterium	Mycobacterium avium	0	0	0	0	36.23	0	0	0	0	57.13	64.26	32.83	0	0	0	0	0	0	0	0	0	0	0	0	0	0	0	0	0	0	0	77.44	26.15	0	0	0	0	0	0	23.47	0	41.4
Mycobacterium bovis	Bacteria	Actinobacteria	Actinobacteria	Corynebacteriales	Mycobacteriaceae	Mycobacterium	Mycobacterium bovis	0	0	0	0	0	0	0	0	0	0	0	0	0	0	0	0	0	0	0	0	0	0	0	0	0	0	0	0	0	0	0	0	0	0	0	0	0	0	0	0	0	0
Mycobacterium canettii	Bacteria	Actinobacteria	Actinobacteria	Corynebacteriales	Mycobacteriaceae	Mycobacterium	Mycobacterium canettii	0	0	0	0	2.33	0	0	0	0	3.59	3.73	0	0	0	0	0	0	0	0	0	0	0	0	0	0	0	0	0	0	0	0	0	0	0	0	0	0	0	0	7.36	0	6.57
Mycobacterium chubuense	Bacteria	Actinobacteria	Actinobacteria	Corynebacteriales	Mycobacteriaceae	Mycobacterium	Mycobacterium chubuense	0	0	0	0	0	0	0	0	0	43.7	48.1	0	0	0	0	0	0	0	0	0	0	0	0	0	0	0	0	0	0	0	0	0	0	0	0	0	0	0	0	0	0	0
Mycobacterium gilvum	Bacteria	Actinobacteria	Actinobacteria	Corynebacteriales	Mycobacteriaceae	Mycobacterium	Mycobacterium gilvum	0	0	0	0	0	0	0	0	0	107.65	35.17	0	0	0	0	0	0	0	0	0	0	0	0	0	0	0	0	0	0	0	0	119.1	46.82	0	0	0	0	0	0	30.91	0	61.8
Mycobacterium hassiacum	Bacteria	Actinobacteria	Actinobacteria	Corynebacteriales	Mycobacteriaceae	Mycobacterium	Mycobacterium hassiacum	0	0	0	0	40.6	0	0	0	0	72.28	73.4	41.5	0	0	0	0	0	0	0	0	0	0	0	0	0	0	0	0	0	0	13.13	92.52	33.65	0	0	0	0	0	0	23.21	0	46.64
Mycobacterium iranicum	Bacteria	Actinobacteria	Actinobacteria	Corynebacteriales	Mycobacteriaceae	Mycobacterium	Mycobacterium iranicum	0	0	0	0	0	0	0	0	0	0	0	0	0	0	0	0	0	0	0	0	0	0	0	0	0	0	0	0	0	0	0	0	0	0	0	0	0	0	0	0	0	0
Mycobacterium kansasii	Bacteria	Actinobacteria	Actinobacteria	Corynebacteriales	Mycobacteriaceae	Mycobacterium	Mycobacterium kansasii	0	0	0	0	0	0	0	0	0	0	14.75	0	0	0	0	0	0	0	0	0	0	0	0	0	0	0	0	0	0	0	0	0	0	0	0	0	0	0	0	0	0	0
Mycobacterium kyorinense	Bacteria	Actinobacteria	Actinobacteria	Corynebacteriales	Mycobacteriaceae	Mycobacterium	Mycobacterium kyorinense	0	0	0	0	32.09	0	0	0	0	45.86	48.97	26.17	0	0	0	0	0	0	0	0	0	0	0	0	0	0	0	0	0	0	0	54.75	0	0	0	0	0	0	0	0	0	27.4
Mycobacterium marinum	Bacteria	Actinobacteria	Actinobacteria	Corynebacteriales	Mycobacteriaceae	Mycobacterium	Mycobacterium marinum	0	0	0	0	0	0	0	0	0	0	16.89	0	0	0	0	0	0	0	0	0	0	0	0	0	0	0	0	0	0	0	0	0	0	0	0	0	0	0	0	0	0	0
Mycobacterium parascrofulaceum	Bacteria	Actinobacteria	Actinobacteria	Corynebacteriales	Mycobacteriaceae	Mycobacterium	Mycobacterium parascrofulaceum	0	0	0	0	42.35	0	0	0	0	61.79	66.12	0	0	0	0	0	0	0	0	0	0	0	0	0	0	0	0	0	0	0	0	62.91	0	0	0	0	0	0	0	0	0	27.18
Mycobacterium phlei	Bacteria	Actinobacteria	Actinobacteria	Corynebacteriales	Mycobacteriaceae	Mycobacterium	Mycobacterium phlei	0	0	0	0	48.19	0	0	0	0	73.05	75.61	42.45	0	0	0	0	0	0	0	0	0	0	0	0	0	0	0	0	0	0	0	80.58	29.74	0	0	0	0	0	0	22.47	0	42.56
Mycobacterium rhodesiae	Bacteria	Actinobacteria	Actinobacteria	Corynebacteriales	Mycobacteriaceae	Mycobacterium	Mycobacterium rhodesiae	0	0	0	0	68.79	0	0	0	0	95.98	97.68	53.99	0	0	0	0	0	0	0	0	0	0	0	0	0	0	0	0	0	0	15.44	103.75	36.99	0	0	0	0	0	0	23.79	0	45.82
Mycobacterium rufum	Bacteria	Actinobacteria	Actinobacteria	Corynebacteriales	Mycobacteriaceae	Mycobacterium	Mycobacterium rufum	0	0	0	0	39.67	0	0	0	0	62.28	63.24	35.27	0	0	0	0	0	0	0	0	0	0	0	0	0	0	0	0	0	0	0	61.93	21.8	0	0	0	0	0	0	19.86	0	37.4
Mycobacterium smegmatis	Bacteria	Actinobacteria	Actinobacteria	Corynebacteriales	Mycobacteriaceae	Mycobacterium	Mycobacterium smegmatis	0	0	0	0	0	0	0	0	0	91.47	91.83	0	0	0	0	0	0	0	0	0	0	0	0	0	0	0	0	0	0	0	0	0	0	0	0	0	0	0	0	0	0	0
Mycobacterium sp. 012931	Bacteria	Actinobacteria	Actinobacteria	Corynebacteriales	Mycobacteriaceae	Mycobacterium	Mycobacterium sp. 012931	0	0	0	0	0	0	0	0	0	0	0	0	0	0	0	0	0	0	0	0	0	0	0	0	0	0	0	0	0	0	0	0	0	0	0	0	0	0	0	0	0	0
Mycobacterium sinense	Bacteria	Actinobacteria	Actinobacteria	Corynebacteriales	Mycobacteriaceae	Mycobacterium	Mycobacterium sinense	0	0	0	0	42.98	0	0	0	0	72.29	79.76	41.44	0	0	0	0	0	0	0	0	0	0	0	0	0	0	0	0	0	0	0	70.92	25.61	0	0	0	0	0	0	19.84	0	37.06
Mycobacterium sp. UM_WGJ	Bacteria	Actinobacteria	Actinobacteria	Corynebacteriales	Mycobacteriaceae	Mycobacterium	Mycobacterium sp. UM_WGJ	0	0	0	0	29.41	0	0	0	0	51.96	53.81	28.06	0	0	0	0	0	0	0	0	0	0	0	0	0	0	0	0	0	0	0	50.85	19.33	0	0	0	0	0	0	16.14	0	29.94
Mycobacterium thermoresistibile	Bacteria	Actinobacteria	Actinobacteria	Corynebacteriales	Mycobacteriaceae	Mycobacterium	Mycobacterium thermoresistibile	0	0	0	0	61.64	0	0	0	0	94.75	98.84	54.44	0	0	0	0	0	0	0	0	0	0	0	0	0	0	0	0	0	0	16.83	107.08	38.79	0	0	0	0	0	0	31.05	0	53.97
Mycobacterium tuberculosis	Bacteria	Actinobacteria	Actinobacteria	Corynebacteriales	Mycobacteriaceae	Mycobacterium	Mycobacterium tuberculosis	0	0	0	0	19.44	0	0	0	0	46.39	98.18	48.79	0	0	0	0	0	0	0	0	0	0	0	0	0	0	0	0	18.93	0	5.39	64.28	36.1	0	0	0	36.1	0	0	15.14	0	122.8
Mycobacterium vaccae	Bacteria	Actinobacteria	Actinobacteria	Corynebacteriales	Mycobacteriaceae	Mycobacterium	Mycobacterium vaccae	0	0	0	0	0	0	0	0	0	41.29	46.33	0	0	0	0	0	0	0	0	0	0	0	0	0	0	0	0	0	0	0	0	0	0	0	0	0	0	0	0	0	0	0
Mycobacterium xenopi	Bacteria	Actinobacteria	Actinobacteria	Corynebacteriales	Mycobacteriaceae	Mycobacterium	Mycobacterium xenopi	0	0	0	0	47	0	0	0	0	78.44	80.4	44.2	0	0	0	0	0	0	0	0	0	0	0	0	0	0	0	0	0	0	0	80.41	0	0	0	0	0	0	0	0	0	47.11
Nakamurella_u_s	Bacteria	Actinobacteria	Actinobacteria	Nakamurellales	Nakamurellaceae	Nakamurella	Nakamurella_u_s	0	0	0	0	0	0	0	0	0	0	0	16.18	0	0	0	0	0	0	0	0	0	0	0	0	0	0	0	0	0	0	0	24.09	0	0	0	0	0	0	0	0	0	27.89
Negativicoccus succinicivorans	Bacteria	Firmicutes	Negativicutes	Veillonellales	Veillonellaceae	Negativicoccus	Negativicoccus succinicivorans	0	0	0	0	0	0	0	0	0	0	0	0	0	0	0	0	0	0	0	0	0	0	0	4.71	0	0	0	0	0	0	0	0	0	0	0	0	0	0	0	0	0	0
Neisseria meningitidis	Bacteria	Proteobacteria	Betaproteobacteria	Neisseriales	Neisseriaceae	Neisseria	Neisseria meningitidis	0	0	0	0	0	0	0	0	0	0	0	0	0	0	0	0	0	0	0	0	0	0	0	0	0	0	0	0	0	0	0	0	0	0	0	0	0	0	0	0	2.51	0
Neorickettsia_u_s	Bacteria	Proteobacteria	Alphaproteobacteria	Rickettsiales	Anaplasmataceae	Neorickettsia	Neorickettsia_u_s	0	0	0	0	0	0	0	0	0	16.08	38.91	0	0	0	0	0	0	0	0	0	0	0	0	0	0	0	0	0	0	0	0	4.05	0	0	0	0	0	0	0	0	0	185.1
Niabella_u_s	Bacteria	Bacteroidetes	Chitinophagia	Chitinophagales	Chitinophagaceae	Niabella	Niabella_u_s	0	0	0	0	0	0	0	0	0	0	0	0	0	0	0	0	0	0	0	0	0	0	0	0	0	0	0	0	0	0	0	0	3.73	0	0	0	0	0	0	0	0	0
Nitratireductor_u_s	Bacteria	Proteobacteria	Alphaproteobacteria	Rhizobiales	Phyllobacteriaceae	Nitratireductor	Nitratireductor_u_s	0	0	0	0	0	0	0	0	0	0	0	0	0	0	0	0	0	0	0	0	0	0	0	0	0	0	0	0	0	0	0	0	0	0	0	0	0	0	0	1.77	0	0
Nitratireductor aquibiodomus	Bacteria	Proteobacteria	Alphaproteobacteria	Rhizobiales	Phyllobacteriaceae	Nitratireductor	Nitratireductor aquibiodomus	0	0	0	0	0	0	0	0	0	0	0	0	0	0	0	0	0	0	0	0	0	0	0	0	0	0	0	0	0	0	0	0	0	0	0	0	0	0	0	0	0	0
Nitrobacter_u_s	Bacteria	Proteobacteria	Alphaproteobacteria	Rhizobiales	Bradyrhizobiaceae	Nitrobacter	Nitrobacter_u_s	0	0	0	0	1.93	0	0	0	0	0	0	0	0	0	0	0	0	0	0	0	0	0	0	0	0	0	0	0	1.94	0	0	0	0	0	0	0	0	0	0	0	0	0
Nitrosococcus_u_s	Bacteria	Proteobacteria	Gammaproteobacteria	Chromatiales	Chromatiaceae	Nitrosococcus	Nitrosococcus_u_s	0	0	0	0	0	0	0	0	0	1.26	2.36	0	0	0	0	0	0	0	0	0	0	0	0	81.19	0	0	0	0	0	0	1.09	4.25	1.42	0	0	0	1.51	0	0	3.12	17.41	3.81
Nitrosopumilus maritimus	Archaea	Thaumarchaeota	Thaumarchaeota_u_c	Nitrosopumilales	Nitrosopumilaceae	Nitrosopumilus	Nitrosopumilus maritimus	0	0	0	0	0	0	0	0	0	0	0	0	0	0	0	0	0	0	0	0	0	0	0	0	0	0	0	0	0	0	0	11.46	0	0	0	0	0	0	0	0	0	0
Nitrospina_u_s	Bacteria	Nitrospinae	Nitrospinia	Nitrospinales	Nitrospinaceae	Nitrospina	Nitrospina_u_s	0	0	0	0	0	0	0	0	8.65	0	0	0	0	0	0	0	0	0	0	0	0	0	0	0	0	0	0	0	0	0	0	0	0	0	0	0	0	0	0	0	0	0
Nocardioides_u_s	Bacteria	Actinobacteria	Actinobacteria	Propionibacteriales	Nocardioidaceae	Nocardioides	Nocardioides_u_s	0	0	0	0	24.49	1.09	0	0	30.85	17.13	15.28	12.27	0	0	0	0	0	0	0	0	0	0	0	4.94	0	0	0	0	0	0	9.54	26.17	8.64	0	0	0	0	0	0	47.9	0	5.76
Nocardiopsis_u_s	Bacteria	Actinobacteria	Actinobacteria	Streptosporangiales	Nocardiopsaceae	Nocardiopsis	Nocardiopsis_u_s	0	0	0	0	0	0	0	0	0	5.79	6.08	0	0	0	0	0	0	0	0	0	0	0	0	0	0	0	0	0	0	0	0	7.24	0	0	0	0	3.47	0	0	5.97	0	0
Novosphingobium_u_s	Bacteria	Proteobacteria	Alphaproteobacteria	Sphingomonadales	Sphingomonadaceae	Novosphingobium	Novosphingobium_u_s	0	0	0	0	0	0	0	0	0	0	0	0	0	0	0	0	0	0	0	0	0	0	0	5.46	0	0	0	0	0	0	0	0	0	0	0	0	0	0	0	0	0	0
Oceanicaulis_u_s	Bacteria	Proteobacteria	Alphaproteobacteria	Rhodobacterales	Hyphomonadaceae	Oceanicaulis	Oceanicaulis_u_s	0	0	0	0	0	0	0	0	0	0	0	0	0	0	0	0	0	0	0	0	0	0	0	0	0	0	0	0	0	0	0	0	0	0	0	0	0	0	0	0	0	0
Oceanospirillum_u_s	Bacteria	Proteobacteria	Gammaproteobacteria	Oceanospirillales	Oceanospirillaceae	Oceanospirillum	Oceanospirillum_u_s	0	0	22.85	0	0	0	0	0	0	0	0	0	0	0	0	0	0	0	0	0	0	0	0	0	0	0	0	0	0	0	0	0	0	0	0	0	0	0	0	0	0	0
Octadecabacter_u_s	Bacteria	Proteobacteria	Alphaproteobacteria	Rhodobacterales	Rhodobacteraceae	Octadecabacter	Octadecabacter_u_s	0	0	0	0	0	0	0	0	0	0	0	0	0	0	0	0	0	0	0	0	0	0	0	13.12	0	0	0	0	0	0	0	0	0	0	0	0	0	0	0	0	0	0
Odoribacter splanchnicus	Bacteria	Bacteroidetes	Bacteroidia	Bacteroidales	Odoribacteraceae	Odoribacter	Odoribacter splanchnicus	0	0	0	0	0	0	0	0	0	0	0	0	0	7.49	6.51	0	0	0	0	0	0	0	0	0	0	0	0	0	0	0	0	0	0	0	0	0	0	0	0	0	0	0
Oenococcus_u_s	Bacteria	Firmicutes	Bacilli	Lactobacillales	Leuconostocaceae	Oenococcus	Oenococcus_u_s	0	0	0	0	0	0	0	0	0	0	0	0	0	0	0	0	0	0	0	0	0	0	0	0	0	0	0	0	0	0	0	0	0	0	0	0	14.78	0	0	0	0	0
Oscillibacter_u_s	Bacteria	Firmicutes	Clostridia	Clostridiales	Oscillospiraceae	Oscillibacter	Oscillibacter_u_s	0	0	0	0	0	0	0	0	0	0	0	0	0	22.5	14.35	0	0	0	0	0	0	0	0	2.13	0	5.85	8.18	0	0	0	0	0	0	0	0	0	0	0	0	0	0	0
Oscillibacter sp. ER4	Bacteria	Firmicutes	Clostridia	Clostridiales	Oscillospiraceae	Oscillibacter	Oscillibacter sp. ER4	0	0	0	9.84	0	0	0	0	0	0	0	0	0	18.91	0	0	0	0	75.51	0	0	0	0	0	0	0	0	0	0	0	0	0	0	0	0	0	0	0	0	0	0	0
Oxalobacter formigenes	Bacteria	Proteobacteria	Betaproteobacteria	Burkholderiales	Oxalobacteraceae	Oxalobacter	Oxalobacter formigenes	0	0	0	0	0	0	0	0	0	0	0	0	0	43.68	0	0	0	0	0	0	0	0	0	10.77	0	0	0	0	0	0	0	0	0	0	0	0	0	0	0	0	0	0
Pantoea septica	Bacteria	Proteobacteria	Gammaproteobacteria	Enterobacterales	Erwiniaceae	Pantoea	Pantoea septica	0	0	0	0	336.78	277.04	29.03	180.35	212.39	313.54	493.31	276.67	0	0	0	0	0	0	0	0	0	0	0	0	0	0	0	0	0	0	0	0	0	0	0	0	0	0	0	0	0	0
Pantoea sp. NGS-ED-1003	Bacteria	Proteobacteria	Gammaproteobacteria	Enterobacterales	Erwiniaceae	Pantoea	Pantoea sp. NGS-ED-1003	0	0	0	0	24.69	20.64	0	13.09	16.31	21.68	40.54	18.08	0	0	0	0	0	0	0	0	0	0	0	0	0	0	0	0	0	0	0	0	0	0	0	0	0	0	0	0	0	0
Parabacteroides_u_s	Bacteria	Bacteroidetes	Bacteroidia	Bacteroidales	Tannerellaceae	Parabacteroides	Parabacteroides_u_s	0	0	0	16.68	0	0	0	0	0	0	0	0	0	4.24	23.03	0	0	0	0	0	0	0	0	0	0	0	0	0	0	0	0	0	0	0	0	0	0	0	0	0	0	0
Parabacteroides distasonis	Bacteria	Bacteroidetes	Bacteroidia	Bacteroidales	Tannerellaceae	Parabacteroides	Parabacteroides distasonis	0	0	0	0	0	0	0	0	0	0	0	0	0	43.03	0	118.99	0	0	0	0	0	0	0	0	0	0	0	0	0	0	0	0	0	0	0	0	0	0	0	0	0	0
Parabacteroides merdae	Bacteria	Bacteroidetes	Bacteroidia	Bacteroidales	Tannerellaceae	Parabacteroides	Parabacteroides merdae	3.8	0	0	0	0	0	0	0	0	0	0	0	0	6.32	0	0	0	0	0	0	0	0	10.54	0	0	0	0	0	0	0	0	0	0	0	0	0	0	0	0	0	0	0
Paracoccus yeei	Bacteria	Proteobacteria	Alphaproteobacteria	Rhodobacterales	Rhodobacteraceae	Paracoccus	Paracoccus yeei	0	0	0	0	0	0	0	0	0	0	0	0	0	0	0	0	0	0	0	0	0	0	0	0	0	0	0	0	0	0	0	0	0	0	0	0	0	0	0	0	0	0
Paraprevotella_u_s	Bacteria	Bacteroidetes	Bacteroidia	Bacteroidales	Prevotellaceae	Paraprevotella	Paraprevotella_u_s	0	0	0	0	0	0	0	0	0	0	0	0	0	0	0	0	0	0	0	0	0	0	0	0	0	0	0	0	0	0	0	0	0	0	0	0	0	0	0	0	0	0
Patulibacter_u_s	Bacteria	Actinobacteria	Thermoleophilia	Solirubrobacterales	Patulibacteraceae	Patulibacter	Patulibacter_u_s	0	0	0	0	3.83	0	0	0	4.83	5.19	7.12	4.54	0	0	0	0	0	0	0	0	0	0	0	12.72	0	0	0	0	0	0	5.64	11.75	3.6	0	0	0	1.56	0	0	15.88	0	10.9
Pectobacterium carotovorum	Bacteria	Proteobacteria	Gammaproteobacteria	Enterobacterales	Pectobacteriaceae	Pectobacterium	Pectobacterium carotovorum	0	0	0	0	0	0	0	0	0	0	0	0	0	0	0	0	0	0	0	0	0	0	0	0	0	0	0	0	16.63	0	0	0	0	0	0	0	0	0	0	0	0	0
Pedobacter_u_s	Bacteria	Bacteroidetes	Sphingobacteriia	Sphingobacteriales	Sphingobacteriaceae	Pedobacter	Pedobacter_u_s	0	0	0	0	0	0	0	0	0	0	0	0	0	0	0	0	0	0	0	0	0	0	0	11.03	0	0	0	0	0	0	0	0	0	0	0	0	0	0	0	0	0	0
Pelosinus_u_s	Bacteria	Firmicutes	Negativicutes	Selenomonadales	Sporomusaceae	Pelosinus	Pelosinus_u_s	0	0	0	0	0	0	0	0	0	0	0	0	0	0	0	0	0	0	0	0	0	0	0	0	0	0	0	0	0	0	0	0	0	0	0	0	0	0	0	0	0	0
Peptoniphilus harei	Bacteria	Firmicutes	Tissierellia	Tissierellales	Peptoniphilaceae	Peptoniphilus	Peptoniphilus harei	0	0	0	0	0	0	0	0	0	0	0	0	0	0	0	0	0	0	0	0	0	0	12.22	48.53	30.43	0	0	0	0	0	0	0	0	65.69	0	6.01	0	0	0	0	0	0
Peptoniphilus sp. BV3AC2	Bacteria	Firmicutes	Tissierellia	Tissierellales	Peptoniphilaceae	Peptoniphilus	Peptoniphilus sp. BV3AC2	0	0	0	0	0	0	0	0	0	0	0	0	0	0	0	0	0	0	0	0	0	0	0	4.61	0	0	0	0	0	0	0	0	0	0	0	0	0	0	0	0	0	0
Phascolarctobacterium_u_s	Bacteria	Firmicutes	Negativicutes	Acidaminococcales	Acidaminococcaceae	Phascolarctobacterium	Phascolarctobacterium_u_s	0	0	0	0	0	0	0	0	0	0	0	0	0	325.39	0	0	0	0	0	0	0	0	0	0	0	0	0	0	0	0	0	0	0	0	0	0	0	0	0	0	0	0
Phascolarctobacterium sp. CAG:207	Bacteria	Firmicutes	Negativicutes	Acidaminococcales	Acidaminococcaceae	Phascolarctobacterium	Phascolarctobacterium sp. CAG:207	0	0	0	0	0	0	0	0	0	0	0	0	0	0	0	0	0	0	0	0	0	0	0	0	0	0	0	0	0	0	0	0	0	0	0	0	0	0	0	0	0	0
Phascolarctobacterium succinatutens	Bacteria	Firmicutes	Negativicutes	Acidaminococcales	Acidaminococcaceae	Phascolarctobacterium	Phascolarctobacterium succinatutens	0	0	0	0	0	0	0	0	0	0	0	0	0	0	0	0	0	0	0	0	0	0	0	0	18.58	0	0	0	0	0	0	0	0	6.89	0	0	0	0	0	0	0	0
Photobacterium_u_s	Bacteria	Proteobacteria	Gammaproteobacteria	Vibrionales	Vibrionaceae	Photobacterium	Photobacterium_u_s	0	0	0	0	0	0	0	0	2.62	0	0	0	2.94	0	0	0	0	0	0	0	0	3.63	0	0	0	0	0	29.5	0	19.35	0	0	0	0	0	0	3.37	4.53	0	0	170.66	57.9
Photobacterium angustum	Bacteria	Proteobacteria	Gammaproteobacteria	Vibrionales	Vibrionaceae	Photobacterium	Photobacterium angustum	0	0	0	0	0	0	0	0	0	0	0	0	0	0	0	0	0	0	0	0	0	0	0	0	0	0	0	15.6	127.13	34.44	0	6.35	0	0	0	0	0	0	0	0	0	6.46
Photobacterium aphoticum	Bacteria	Proteobacteria	Gammaproteobacteria	Vibrionales	Vibrionaceae	Photobacterium	Photobacterium aphoticum	0	0	0	0	0	0	0	0	0	0	0	0	0	0	0	0	0	0	0	0	0	0	0	0	0	0	0	20.73	0	18.16	0	0	0	0	0	0	0	0	0	0	0	0
Photobacterium damselae	Bacteria	Proteobacteria	Gammaproteobacteria	Vibrionales	Vibrionaceae	Photobacterium	Photobacterium damselae	0	0	0	0	0	0	0	0	0	0	0	0	0	0	0	9.26	0	12.52	0	0	0	31890.4	11.25	0	181.61	0	596.77	55988.3	747371	134643	685.01	3285.9	0	0	0	0	1090.57	1088.43	798.36	1228.4	226.63	519.81
Photobacterium leiognathi	Bacteria	Proteobacteria	Gammaproteobacteria	Vibrionales	Vibrionaceae	Photobacterium	Photobacterium leiognathi	0	0	0	0	0	0	0	0	0	0	0	0	0	0	0	0	0	0	0	0	0	29.03	0	0	0	0	0	69.84	540.98	120.42	0	0	0	0	0	0	0	0	0	0	0	0
Photobacterium phosphoreum	Bacteria	Proteobacteria	Gammaproteobacteria	Vibrionales	Vibrionaceae	Photobacterium	Photobacterium phosphoreum	0	0	0	0	0	0	0	0	0	0	0	0	0	0	0	0	0	0	0	0	0	0	0	0	0	0	0	0	120.39	23.13	0	0	0	0	0	0	0	0	0	0	0	0
Photobacterium profundum	Bacteria	Proteobacteria	Gammaproteobacteria	Vibrionales	Vibrionaceae	Photobacterium	Photobacterium profundum	0	0	0	0	0	0	0	0	0	0	0	0	0	0	0	0	0	0	0	0	0	0	0	0	0	0	0	0	60.01	19.09	0	0	0	0	0	0	0	0	0	0	0	0
Photobacterium sp. SKA34	Bacteria	Proteobacteria	Gammaproteobacteria	Vibrionales	Vibrionaceae	Photobacterium	Photobacterium sp. SKA34	0	0	0	0	0	0	0	0	0	0	0	0	0	0	0	0	0	0	0	0	0	0	0	0	0	0	0	0	77.65	26.81	0	0	0	0	0	0	0	0	0	0	0	0
Photorhabdus_u_s	Bacteria	Proteobacteria	Gammaproteobacteria	Enterobacterales	Morganellaceae	Photorhabdus	Photorhabdus_u_s	0	0	0	0	0	0	0	0	0	0	0	0	0	0	0	0	0	0	0	0	0	0	0	0	0	0	0	0	2.66	0	0	0	0	0	0	0	0	0	0	0	0	0
Phycisphaera mikurensis	Bacteria	Planctomycetes	Phycisphaerae	Phycisphaerales	Phycisphaeraceae	Phycisphaera	Phycisphaera mikurensis	0	0	0	0	0	0	0	0	0	0	0	0	0	0	0	0	0	0	0	0	0	0	0	0	0	0	0	0	0	0	0	0	0	0	0	0	0	0	0	0	0	0
Gimesia maris	Bacteria	Planctomycetes	Planctomycetia	Planctomycetales	Planctomycetaceae	Gimesia	Gimesia maris	0	0	0	0	0	0	0	0	0	0	0	0	0	0	0	0	0	0	0	0	0	0	0	0	0	0	0	0	0	0	0	0	0	0	0	0	0	0	0	0	0	0
Planktomarina temperata	Bacteria	Proteobacteria	Alphaproteobacteria	Rhodobacterales	Rhodobacteraceae	Planktomarina	Planktomarina temperata	0	0	0	0	0	0	0	0	0	0	0	0	0	0	0	0	0	0	0	0	0	0	0	2352.9	0	0	0	0	0	0	0	0	0	0	0	0	0	0	0	0	0	0
Polaribacter_u_s	Bacteria	Bacteroidetes	Flavobacteriia	Flavobacteriales	Flavobacteriaceae	Polaribacter	Polaribacter_u_s	0	0	0	0	0	0	0	0	0	0	0	0	0	0	0	0	0	0	0	0	0	0	0	5.6	0	0	0	0	0	0	0	0	0	0	0	0	0	0	0	0	0	3.89
Pontibacter_u_s	Bacteria	Bacteroidetes	Cytophagia	Cytophagales	Hymenobacteraceae	Pontibacter	Pontibacter_u_s	0	0	0	0	0	0	0	0	0	0	0	0	0	0	0	0	0	0	0	0	0	0	0	0	0	0	0	0	0	0	0	0	0	0	0	0	0	0	0	0	0	0
Porphyrobacter_u_s	Bacteria	Proteobacteria	Alphaproteobacteria	Sphingomonadales	Erythrobacteraceae	Porphyrobacter	Porphyrobacter_u_s	0	0	0	0	0	0	0	0	0	0	0	0	0	0	0	0	0	0	0	0	0	0	0	6.56	0	0	0	0	0	0	0	0	0	0	0	0	0	0	0	0	0	0
Prevotella_u_s	Bacteria	Bacteroidetes	Bacteroidia	Bacteroidales	Prevotellaceae	Prevotella	Prevotella_u_s	0	0	0	0	0	0	0	0	0	0	0	0	0	0	9.6	0	0	0	0	0	0	0	0	1.61	0	0	0	0	0	0	0	0	0	0	0	0	0	0	0	0	0	0
Prevotella amnii	Bacteria	Bacteroidetes	Bacteroidia	Bacteroidales	Prevotellaceae	Prevotella	Prevotella amnii	0	0	0	0	0	0	0	0	0	0	0	0	0	0	0	0	0	0	0	0	0	0	0	0	0	0	0	0	0	0	0	0	0	0	0	7.82	0	0	0	0	0	0
Prevotella bivia	Bacteria	Bacteroidetes	Bacteroidia	Bacteroidales	Prevotellaceae	Prevotella	Prevotella bivia	0	0	0	0	0	0	0	0	0	0	0	0	0	0	0	0	0	0	0	0	0	0	0	0	0	0	0	0	0	0	0	0	0	0	0	8.09	0	0	0	0	0	0
Prevotella copri	Bacteria	Bacteroidetes	Bacteroidia	Bacteroidales	Prevotellaceae	Prevotella	Prevotella copri	0	0	0	0	0	0	0	0	0	0	0	0	0	64.34	100.12	0	0	27.93	0	23.4	0	0	0	0	0	27.38	19.72	0	0	0	0	0	0	0	0	0	0	0	0	0	0	0
Prevotella timonensis	Bacteria	Bacteroidetes	Bacteroidia	Bacteroidales	Prevotellaceae	Prevotella	Prevotella timonensis	0	0	0	0	0	0	0	0	0	0	0	0	0	0	0	0	0	0	0	0	0	0	0	10.52	8.13	0	0	0	0	0	0	0	0	14.62	0	0	0	0	0	0	0	0
Prochlorococcus sp. scB241_528N17	Bacteria	Cyanobacteria	Cyanobacteria_u_c	Synechococcales	Prochloraceae	Prochlorococcus	Prochlorococcus sp. scB241_528N17	0	0	0	0	0	0	0	0	0	0	0	0	0	0	0	0	0	0	0	0	0	0	0	0	0	0	0	0	0	0	0	0	0	0	0	0	0	0	0	0	0	0
Prochlorococcus sp. scB243_496N4	Bacteria	Cyanobacteria	Cyanobacteria_u_c	Synechococcales	Prochloraceae	Prochlorococcus	Prochlorococcus sp. scB243_496N4	0	0	0	0	0	0	0	0	0	0	6.4	0	0	0	0	0	0	0	0	0	0	0	0	0	0	0	0	0	0	0	0	0	0	0	0	0	0	0	0	0	0	0
Propionibacteriaceae_u_s	Bacteria	Actinobacteria	Actinobacteria	Propionibacteriales	Propionibacteriaceae	Propionibacteriaceae_u_g	Propionibacteriaceae_u_s	69.74	11.8	9.93	3.47	0	0	0	210.22	626.15	0	0	14.77	0	0	0	0	21.22	31.32	9.2	11.15	19.08	0	0	30.25	0	21.13	0	0	43.84	26.62	15.18	64.26	0	0	0	0	109.11	0	12.92	8.84	17.04	41.87
Cutibacterium acnes	Bacteria	Actinobacteria	Actinobacteria	Propionibacteriales	Propionibacteriaceae	Cutibacterium	Cutibacterium acnes	0	0	0	0	5.55	0	0	8.33	1.43	0	0	0	0	2331.03	0	3.45	0	0	0	0	0	0	0	0	0	0	0	0	0	0	0	0	7.14	0	0	0	16.25	0	0	0	0	0
[Propionibacterium] namnetense	Bacteria	Actinobacteria	Actinobacteria	Propionibacteriales	Propionibacteriaceae	Cutibacterium	[Propionibacterium] namnetense	0	0	0	0	43.46	28.18	0	34.46	182.24	26.1	73.47	21.29	0	0	0	0	0	0	0	0	0	0	0	0	0	0	0	0	0	0	0	0	0	0	0	0	0	0	0	0	0	0
Cutibacterium granulosum	Bacteria	Actinobacteria	Actinobacteria	Propionibacteriales	Propionibacteriaceae	Cutibacterium	Cutibacterium granulosum	0	0	0	0	0	0	0	0	0	0	0	0	0	0	0	0	0	0	0	0	0	0	0	0	0	0	0	0	0	0	0	0	0	0	0	0	0	0	0	0	0	0
[Propionibacterium] humerusii	Bacteria	Actinobacteria	Actinobacteria	Propionibacteriales	Propionibacteriaceae	Cutibacterium	[Propionibacterium] humerusii	0	0	0	0	0	0	0	0	0	0	0	0	0	0	0	0	0	0	0	0	0	0	0	0	0	0	0	0	0	0	0	0	0	0	0	0	0	0	27.43	0	0	0
Propionibacterium sp. 5_U_42AFAA	Bacteria	Actinobacteria	Actinobacteria	Propionibacteriales	Propionibacteriaceae	Propionibacterium	Propionibacterium sp. 5_U_42AFAA	0	0	0	0	0	2.17	0	0	0	12.48	416.98	0	0	0	0	0	0	0	0	0	0	0	0	0	0	0	0	0	0	0	0	0	0	0	0	0	0	0	0	0	0	0
Propionibacterium_u_s	Bacteria	Actinobacteria	Actinobacteria	Propionibacteriales	Propionibacteriaceae	Propionibacterium	Propionibacterium_u_s	0	0	0	0	0	0	0	0	0	0	0	0	0	9.42	0	0	0	0	0	0	0	0	0	0	0	0	0	0	0	0	0	0	0	0	0	0	0	0	0	0	0	0
Propionibacterium sp. KPL1844	Bacteria	Actinobacteria	Actinobacteria	Propionibacteriales	Propionibacteriaceae	Propionibacterium	Propionibacterium sp. KPL1844	0	0	0	0	0	0	0	0	0	0	0	0	0	0	0	0	0	0	0	0	0	0	0	0	0	0	0	0	0	0	0	0	0	0	0	0	0	0	0	0	0	0
Propionimicrobium_u_s	Bacteria	Actinobacteria	Actinobacteria	Propionibacteriales	Propionibacteriaceae	Propionimicrobium	Propionimicrobium_u_s	0	0	0	0	0	0	0	0	0	0	0	0	0	0	0	0	0	0	0	0	0	0	30.31	0	0	0	0	0	0	0	0	0	0	0	0	7.04	0	0	0	0	0	0
Propionimicrobium lymphophilum	Bacteria	Actinobacteria	Actinobacteria	Propionibacteriales	Propionibacteriaceae	Propionimicrobium	Propionimicrobium lymphophilum	0	0	0	4.34	0	0	0	0	0	0	0	0	0	0	0	0	0	0	0	0	0	0	0	347.98	53.86	0	0	0	0	0	0	0	0	323.43	0	0	0	0	0	0	0	0
Propionimicrobium sp. BV2F7	Bacteria	Actinobacteria	Actinobacteria	Propionibacteriales	Propionibacteriaceae	Propionimicrobium	Propionimicrobium sp. BV2F7	0	0	0	0	0	0	0	0	0	0	0	0	0	0	0	0	0	0	0	0	0	0	0	422.41	163.88	0	0	0	0	0	0	0	0	328.54	0	0	0	0	0	0	0	0
Proteobacteria bacterium JGI 0000113-D06	Bacteria	Proteobacteria	Proteobacteria_u_c	Proteobacteria_u_o	Proteobacteria_u_f	Proteobacteria_u_g	Proteobacteria bacterium JGI 0000113-D06	0	0	0	0	0	0	0	0	0	21.35	21.83	8.83	0	0	0	0	0	0	0	0	0	0	0	21.49	0	0	0	0	0	0	35.95	29.37	49.43	0	0	0	0	0	0	16.7	0	16.7
Proteobacteria bacterium JGI 0000113-L05	Bacteria	Proteobacteria	Proteobacteria_u_c	Proteobacteria_u_o	Proteobacteria_u_f	Proteobacteria_u_g	Proteobacteria bacterium JGI 0000113-L05	0	0	0	0	0	0	0	0	0	37.38	42.5	18.63	0	0	0	0	0	0	0	0	0	0	0	25.87	0	0	0	0	0	0	56.99	45.88	94.15	0	0	0	0	0	0	60.25	0	41.57
Proteobacteria bacterium JGI 0000113-P07	Bacteria	Proteobacteria	Proteobacteria_u_c	Proteobacteria_u_o	Proteobacteria_u_f	Proteobacteria_u_g	Proteobacteria bacterium JGI 0000113-P07	0	0	0	0	10.82	0	0	0	0	75.07	71.98	29.03	0	0	0	0	0	0	0	0	0	0	0	56.53	0	0	0	0	0	0	90.06	86.41	172.2	0	0	0	0	0	0	61.56	17.19	54.14
Providencia_u_s	Bacteria	Proteobacteria	Gammaproteobacteria	Enterobacterales	Morganellaceae	Providencia	Providencia_u_s	0	0	0	0	0	0	0	0	0	0	0	0	0	0	0	0	0	0	0	0	0	0	0	0	1.35	0	0	0	8.36	0	0	0	0	0	0	0	0	0	0	0	0	0
Providencia rettgeri	Bacteria	Proteobacteria	Gammaproteobacteria	Enterobacterales	Morganellaceae	Providencia	Providencia rettgeri	0	0	0	0	0	0	0	0	0	0	0	0	0	0	0	0	0	0	0	0	0	0	0	0	0	0	0	0	0	0	0	0	0	0	0	0	0	28.05	0	0	0	0
Pseudoalteromonas_u_s	Bacteria	Proteobacteria	Gammaproteobacteria	Alteromonadales	Pseudoalteromonadaceae	Pseudoalteromonas	Pseudoalteromonas_u_s	0	0	0	0	0	0	0	0	0	0	0	0	0	0	0	0	0	0	0	0	0	0	0	0	0	0	0	0	0	0	0	7.06	0	0	0	0	0	0	0	0	0	5.62
Pseudochrobactrum sp. AO18b	Bacteria	Proteobacteria	Alphaproteobacteria	Rhizobiales	Brucellaceae	Pseudochrobactrum	Pseudochrobactrum sp. AO18b	0	0	0	0	9.01	0	0	0	0	10.61	0	0	0	0	0	0	0	0	0	0	0	0	0	0	0	0	0	0	0	0	0	0	0	0	0	0	0	0	0	0	0	0
Pseudomonas_u_s	Bacteria	Proteobacteria	Gammaproteobacteria	Pseudomonadales	Pseudomonadaceae	Pseudomonas	Pseudomonas_u_s	0	0	0	0	0	0	0	0	0	0	0	0	0	0	0	0	0	0	0	0	0	0	1.52	0	0	0	0	0	0	0	9.31	0	0	0	0	0	0	0	0	0	0	0
Pseudomonas aeruginosa	Bacteria	Proteobacteria	Gammaproteobacteria	Pseudomonadales	Pseudomonadaceae	Pseudomonas	Pseudomonas aeruginosa	0	0	22.08	1.94	0	0	0	0	0	0	0	0	0	0	0	0	0	0	0	0	0	0	0	1.29	0	0	0	0	3.44	0	0	0	0	0	0	0	0	0	0	0	0	0
Pseudomonas fluorescens	Bacteria	Proteobacteria	Gammaproteobacteria	Pseudomonadales	Pseudomonadaceae	Pseudomonas	Pseudomonas fluorescens	0	0	0	0	0	0	0	0	0	0	0	0	0	0	0	0	0	0	0	0	0	0	0	0	0	0	0	0	0	0	0	0	0	0	0	0	0	0	0	0	0	0
Pseudomonas putida	Bacteria	Proteobacteria	Gammaproteobacteria	Pseudomonadales	Pseudomonadaceae	Pseudomonas	Pseudomonas putida	0	0	0	0	8.16	0	0	0	0	8.46	0	0	0	0	0	0	0	0	0	0	0	0	0	0	0	0	0	0	0	0	0	0	0	0	0	0	0	0	0	0	0	0
Pseudomonas sp. PAMC 26793	Bacteria	Proteobacteria	Gammaproteobacteria	Pseudomonadales	Pseudomonadaceae	Pseudomonas	Pseudomonas sp. PAMC 26793	0	0	0	0	0	0	0	0	0	0	0	0	0	0	0	0	0	0	0	0	0	0	0	0	0	0	0	0	0	24.55	0	0	0	0	0	0	8.84	0	0	0	0	0
Pseudomonas stutzeri	Bacteria	Proteobacteria	Gammaproteobacteria	Pseudomonadales	Pseudomonadaceae	Pseudomonas	Pseudomonas stutzeri	0	0	4.45	0	0	0	0	0	0	0	0	20.41	0	0	0	0	0	0	0	0	0	0	0	0	0	0	0	0	0	0	0	0	0	0	0	0	0	0	0	2.35	13.26	18.01
Pseudonocardia_u_s	Bacteria	Actinobacteria	Actinobacteria	Pseudonocardiales	Pseudonocardiaceae	Pseudonocardia	Pseudonocardia_u_s	0	0	0	0	2.95	0	0	0	0	2.53	6.13	1.18	0	0	0	0	0	0	0	0	0	0	0	0	0	0	0	0	0	0	0	0	0	0	0	0	0	0	0	12.96	0	8.05
Pseudovibrio_u_s	Bacteria	Proteobacteria	Alphaproteobacteria	Rhodobacterales	Rhodobacteraceae	Pseudovibrio	Pseudovibrio_u_s	0	0	0	0	0	0	0	0	0	0	0	0	0	0	0	0	0	0	0	0	0	0	0	0	0	0	0	0	0	0	0	0	18.64	0	0	0	0	0	0	0	0	0
Pseudovibrio sp. FO-BEG1	Bacteria	Proteobacteria	Alphaproteobacteria	Rhodobacterales	Rhodobacteraceae	Pseudovibrio	Pseudovibrio sp. FO-BEG1	0	0	0	0	0	0	0	0	0	73.31	0	8.08	0	0	0	0	0	0	0	0	0	0	0	0	0	0	0	0	0	0	0	0	0	0	0	0	0	0	0	14.34	0	0
Psychrobacter_u_s	Bacteria	Proteobacteria	Gammaproteobacteria	Pseudomonadales	Moraxellaceae	Psychrobacter	Psychrobacter_u_s	0	0	0	0	0	0	0	0	0	0	0	0	0	0	0	0	0	0	0	0	0	0	0	0	0	0	0	0	0	0	0	0	0	0	0	0	0	0	0	0	0	0
Psychroflexus_u_s	Bacteria	Bacteroidetes	Flavobacteriia	Flavobacteriales	Flavobacteriaceae	Psychroflexus	Psychroflexus_u_s	0	0	0	0	0	0	0	0	0	0	0	0	0	0	0	0	0	0	0	0	0	0	0	36.39	0	0	0	0	0	0	1.08	0	0	0	0	0	0	0	0	0	0	2.25
Psychromonas_u_s	Bacteria	Proteobacteria	Gammaproteobacteria	Alteromonadales	Psychromonadaceae	Psychromonas	Psychromonas_u_s	0	0	0	0	0	0	0	0	0	0	0	0	0	0	0	0	0	0	0	0	0	0	0	0	0	0	0	0	0	0	0	0	0	0	0	0	0	0	0	0	0	5.39
Pusillimonas_u_s	Bacteria	Proteobacteria	Betaproteobacteria	Burkholderiales	Alcaligenaceae	Pusillimonas	Pusillimonas_u_s	0	0	0	0	0	0	0	0	0	0	0	0	0	0	0	0	0	0	0	0	0	0	0	51.07	0	0	0	0	0	0	0	0	0	0	0	0	0	0	0	0	0	0
Methylocystaceae_u_s	Bacteria	Proteobacteria	Alphaproteobacteria	Rhizobiales	Methylocystaceae	Methylocystaceae_u_g	Methylocystaceae_u_s	0	0	0	0	4.85	0	0	0	0	0	0	0	0	0	0	0	0	0	0	0	0	0	0	0	0	0	0	0	0	0	0	0	0	0	0	0	0	0	0	0	0	7.78
Microvirga_u_s	Bacteria	Proteobacteria	Alphaproteobacteria	Rhizobiales	Methylobacteriaceae	Microvirga	Microvirga_u_s	0	0	0	0	0	0	0	0	0	0	0	0	0	0	0	0	0	0	0	0	0	0	0	0	0	0	0	0	0	0	0	0	0	0	0	0	0	0	0	6.73	0	0
Bradyrhizobiaceae_u_s	Bacteria	Proteobacteria	Alphaproteobacteria	Rhizobiales	Bradyrhizobiaceae	Bradyrhizobiaceae_u_g	Bradyrhizobiaceae_u_s	0	0	0	0	0	0	0	0	0	0	7.48	0	0	0	0	0	0	0	0	0	0	0	0	0	0	0	0	0	0	0	0	0	0	0	0	0	0	0	0	0	0	0
Rhizobiales_u_s	Bacteria	Proteobacteria	Alphaproteobacteria	Rhizobiales	Rhizobiales_u_f	Rhizobiales_u_g	Rhizobiales_u_s	0	0	0	0	6.26	0	0	0	0	0	0	0	0	0	0	0	0	0	0	0	0	0	0	0	0	0	0	0	0	0	0	0	0	0	0	0	0	0	0	0	0	9.23
Rhodobacteraceae bacterium HIMB11	Bacteria	Proteobacteria	Alphaproteobacteria	Rhodobacterales	Rhodobacteraceae	Rhodobacteraceae_u_g	Rhodobacteraceae bacterium HIMB11	0	0	0	0	0	0	0	0	0	0	0	0	0	0	0	0	0	0	0	0	0	0	0	25.93	0	0	0	0	0	0	0	0	0	0	0	0	0	0	0	0	0	0
Rhodobacteraceae bacterium KLH11	Bacteria	Proteobacteria	Alphaproteobacteria	Rhodobacterales	Rhodobacteraceae	Rhodobacteraceae_u_g	Rhodobacteraceae bacterium KLH11	0	0	0	0	0	0	0	0	0	0	0	0	0	0	0	0	0	0	0	0	0	0	0	0	0	0	0	0	0	0	0	0	0	0	0	0	0	0	0	0	0	0
Rhodobacterales bacterium Y4I	Bacteria	Proteobacteria	Alphaproteobacteria	Rhodobacterales	Rhodobacterales_u_f	Rhodobacterales_u_g	Rhodobacterales bacterium Y4I	0	0	0	0	0	0	0	0	0	0	11.62	0	6.63	0	0	0	0	0	0	0	0	0	0	0	0	0	0	0	0	0	0	0	0	0	0	0	0	0	0	0	0	0
Rhodococcus qingshengii	Bacteria	Actinobacteria	Actinobacteria	Corynebacteriales	Nocardiaceae	Rhodococcus	Rhodococcus qingshengii	0	0	0	0	0	0	0	0	0	0	0	0	25.22	0	0	0	0	0	0	0	0	0	0	0	0	0	0	0	0	0	0	0	0	0	0	0	0	0	0	0	0	0
Rhodopirellula_u_s	Bacteria	Planctomycetes	Planctomycetia	Planctomycetales	Planctomycetaceae	Rhodopirellula	Rhodopirellula_u_s	17.13	0	17.13	1009.06	41.48	20.72	0	0	14.15	4.02	16.85	23.88	822.43	17.34	75.21	0	0	0	17.16	218.03	17.14	0	0	665.79	113.14	17.13	0	0	12.57	2.43	16.39	35.73	26.99	24.64	0	0	8.69	4.02	2.24	10.31	7.65	27.57
Rhodopseudomonas palustris	Bacteria	Proteobacteria	Alphaproteobacteria	Rhizobiales	Bradyrhizobiaceae	Rhodopseudomonas	Rhodopseudomonas palustris	0	0	0	0	0	0	0	0	0	0	0	0	0	0	0	0	0	0	0	0	0	0	0	0	0	0	0	0	0	0	0	0	0	0	0	0	0	0	0	0	0	3.56
Rhodovulum_u_s	Bacteria	Proteobacteria	Alphaproteobacteria	Rhodobacterales	Rhodobacteraceae	Rhodovulum	Rhodovulum_u_s	0	0	0	0	0	0	0	0	0	0	0	0	0	0	0	0	0	0	0	0	0	0	0	60.53	0	0	0	0	0	0	0	0	0	0	0	0	0	0	0	0	0	0
Rickettsiella grylli	Bacteria	Proteobacteria	Gammaproteobacteria	Legionellales	Coxiellaceae	Rickettsiella	Rickettsiella grylli	0	0	0	0	0	0	0	0	0	0	0	0	0	0	0	0	0	0	0	0	0	0	0	0	0	0	0	0	0	0	0	0	0	0	0	0	13.77	0	0	0	0	0
Roseburia hominis	Bacteria	Firmicutes	Clostridia	Clostridiales	Lachnospiraceae	Roseburia	Roseburia hominis	0	5.76	0	0	0	0	0	0	0	0	0	0	0	9.77	0	0	0	0	0	0	0	0	0	0	0	0	0	0	0	0	0	0	0	0	0	0	0	0	0	0	0	0
Roseburia intestinalis	Bacteria	Firmicutes	Clostridia	Clostridiales	Lachnospiraceae	Roseburia	Roseburia intestinalis	0	0	0	9.23	0	0	0	0	0	0	0	0	0	0	0	0	0	0	0	0	0	0	0	0	0	0	0	0	0	0	0	0	0	0	0	6.33	0	0	0	0	0	0
Roseburia inulinivorans	Bacteria	Firmicutes	Clostridia	Clostridiales	Lachnospiraceae	Roseburia	Roseburia inulinivorans	0	0	0	0	0	0	0	0	0	0	0	0	0	29.44	42.25	0	0	0	0	0	0	0	8.93	0	0	0	0	0	0	0	0	0	0	0	0	0	0	0	0	0	0	0
Roseibacterium elongatum	Bacteria	Proteobacteria	Alphaproteobacteria	Rhodobacterales	Rhodobacteraceae	Roseibacterium	Roseibacterium elongatum	0	0	0	0	0	0	0	0	0	0	0	0	0	0	0	0	0	0	0	0	0	0	0	11.96	0	0	0	0	0	0	0	0	0	0	0	0	0	0	0	0	0	0
Roseiflexus_u_s	Bacteria	Chloroflexi	Chloroflexia	Chloroflexales	Roseiflexaceae	Roseiflexus	Roseiflexus_u_s	0	0	0	0	0	0	0	0	0	0	0	0	0	0	0	0	0	0	0	0	0	0	0	0	0	0	0	0	0	0	0	5.67	0	0	0	0	0	0	0	0	0	2.33
Roseomonas aerilata	Bacteria	Proteobacteria	Alphaproteobacteria	Rhodospirillales	Acetobacteraceae	Roseomonas	Roseomonas aerilata	0	0	0	0	0	0	0	0	0	0	0	0	0	0	0	0	0	0	0	0	0	0	0	0	0	0	0	0	0	0	0	0	0	0	0	0	0	0	0	0	0	0
Roseovarius_u_s	Bacteria	Proteobacteria	Alphaproteobacteria	Rhodobacterales	Rhodobacteraceae	Roseovarius	Roseovarius_u_s	0	0	0	0	0	0	0	0	0	0	0	0	0	0	0	0	0	0	0	0	0	0	0	104.03	0	0	0	0	0	0	0	0	0	0	0	0	0	0	0	0	0	0
Rothia_u_s	Bacteria	Actinobacteria	Actinobacteria	Micrococcales	Micrococcaceae	Rothia	Rothia_u_s	0	0	0	0	0	0	0	0	0	0	0	0	0	0	0	0	0	0	0	0	0	0	0	0	0	0	0	0	0	0	0	0	0	0	0	0	0	0	0	0	0	0
Rothia mucilaginosa	Bacteria	Actinobacteria	Actinobacteria	Micrococcales	Micrococcaceae	Rothia	Rothia mucilaginosa	0	0	7.57	0	0	0	0	0	0	0	26.66	0	0	0	0	0	0	0	0	0	0	0	0	0	0	0	0	0	0	0	0	0	0	0	0	0	0	0	0	0	0	17.5
Ruegeria_u_s	Bacteria	Proteobacteria	Alphaproteobacteria	Rhodobacterales	Rhodobacteraceae	Ruegeria	Ruegeria_u_s	0	0	0	0	0	0	0	0	0	7.04	0	0	0	0	0	0	0	0	0	29.66	0	0	0	6.26	0	0	0	0	74.29	0	6.45	17.67	4.81	0	0	0	0	0	0	9.9	0	23.46
Ruegeria conchae	Bacteria	Proteobacteria	Alphaproteobacteria	Rhodobacterales	Rhodobacteraceae	Ruegeria	Ruegeria conchae	0	0	0	0	0	0	0	0	0	0	0	0	0	0	0	0	0	0	0	0	0	0	0	0	0	0	0	0	0	0	0	0	0	0	0	0	0	0	0	0	0	0
Ruegeria halocynthiae	Bacteria	Proteobacteria	Alphaproteobacteria	Rhodobacterales	Rhodobacteraceae	Ruegeria	Ruegeria halocynthiae	0	0	0	0	0	0	0	0	0	0	0	0	0	0	0	0	0	0	0	0	0	0	0	0	0	0	0	0	0	0	0	0	0	0	0	0	0	0	0	0	0	8.18
Ruegeria pomeroyi	Bacteria	Proteobacteria	Alphaproteobacteria	Rhodobacterales	Rhodobacteraceae	Ruegeria	Ruegeria pomeroyi	0	0	0	0	0	0	0	0	212.84	10.87	95.38	6.8	60.94	0	0	0	0	0	0	0	0	0	0	15.79	0	0	0	0	0	0	0	17.67	0	0	0	0	16.06	0	0	52.11	0	272.37
Ruegeria sp. ANG-S4	Bacteria	Proteobacteria	Alphaproteobacteria	Rhodobacterales	Rhodobacteraceae	Ruegeria	Ruegeria sp. ANG-S4	0	0	0	0	0	0	0	0	0	0	0	0	0	0	0	0	0	0	0	0	0	0	0	0	0	0	0	0	0	0	0	0	0	0	0	0	0	0	0	0	0	0
Ruminococcus bicirculans	Bacteria	Firmicutes	Clostridia	Clostridiales	Ruminococcaceae	Ruminococcus	Ruminococcus bicirculans	0	0	0	6.11	0	0	0	0	0	0	0	0	0	0	0	6.53	0	0	0	8.51	0	0	0	0	0	0	0	0	0	0	0	0	0	0	0	0	0	0	0	0	0	0
Ruminococcus bromii	Bacteria	Firmicutes	Clostridia	Clostridiales	Ruminococcaceae	Ruminococcus	Ruminococcus bromii	5.24	0	0	9.02	0	0	0	0	0	0	0	0	0	0	0	0	0	8.76	0	13.23	0	0	0	33.65	0	0	0	0	0	0	0	0	0	0	0	27.09	0	0	0	0	0	0
Ruminococcus callidus	Bacteria	Firmicutes	Clostridia	Clostridiales	Ruminococcaceae	Ruminococcus	Ruminococcus callidus	0	0	0	0	0	0	0	0	0	0	0	0	0	0	0	0	0	0	0	0	0	0	0	0	0	0	0	0	0	0	0	0	0	0	0	0	0	0	0	0	0	0
Ruminococcus flavefaciens	Bacteria	Firmicutes	Clostridia	Clostridiales	Ruminococcaceae	Ruminococcus	Ruminococcus flavefaciens	0	0	0	0	0	0	0	0	0	0	0	0	0	3.41	212.84	0	0	0	0	0	0	0	0	0	0	119.22	292.96	0	0	0	0	0	0	0	0	0	0	0	0	0	0	0
Ruminococcus lactaris	Bacteria	Firmicutes	Clostridia	Clostridiales	Ruminococcaceae	Ruminococcus	Ruminococcus lactaris	0	0	0	0	0	0	0	0	0	0	0	0	0	19.91	35.32	0	0	0	0	0	0	0	0	0	0	10.37	0	0	0	0	0	0	0	0	0	0	0	0	0	0	0	0
Blautia obeum	Bacteria	Firmicutes	Clostridia	Clostridiales	Lachnospiraceae	Blautia	Blautia obeum	11.88	58.02	0	0	0	0	0	0	0	0	0	0	28.77	10.72	13.15	0	0	0	0	0	0	0	0	0	0	0	0	0	0	0	0	0	0	0	0	10.33	0	0	0	0	0	0
Ruminococcus_u_s	Bacteria	Firmicutes	Clostridia	Clostridiales	Ruminococcaceae	Ruminococcus	Ruminococcus_u_s	0	0	0	6.63	0	0	0	4.44	0	0	0	0	0	0	0	0	0	0	0	0	0	0	0	0	0	0	0	0	0	0	0	0	0	0	0	0	0	0	0	0	0	0
Ruminococcus sp. 5_1_39BFAA	Bacteria	Firmicutes	Clostridia	Clostridiales	Ruminococcaceae	Ruminococcus	Ruminococcus sp. 5_1_39BFAA	5.1	7.71	0	0	0	0	0	0	0	0	0	0	6.69	61.28	59.16	0	0	0	0	0	0	0	44.59	9.74	6.32	17.57	9.67	0	0	0	0	0	0	11.28	0	14.1	0	0	0	0	0	0
Ruminococcus sp. SR1/5	Bacteria	Firmicutes	Clostridia	Clostridiales	Ruminococcaceae	Ruminococcus	Ruminococcus sp. SR1/5	0	0	0	0	0	0	0	0	0	0	0	0	0	0	0	0	0	0	0	0	0	0	0	0	0	0	0	0	0	0	0	0	0	0	0	0	0	0	0	0	0	0
[Ruminococcus] torques	Bacteria	Firmicutes	Clostridia	Clostridiales	Lachnospiraceae	Blautia	[Ruminococcus] torques	0	22.26	0	0	0	0	0	0	0	0	0	0	13.99	18.67	17.86	0	0	0	0	0	0	0	5.78	7.56	0	0	0	0	0	0	0	0	0	0	0	19	0	0	0	0	0	0
SAR324 cluster bacterium JCVI-SC AAA005	Bacteria	Proteobacteria	Deltaproteobacteria	Deltaproteobacteria_u_o	Deltaproteobacteria_u_f	Deltaproteobacteria_u_g	SAR324 cluster bacterium JCVI-SC AAA005	0	0	0	0	0	0	0	0	0	0	0	0	0	0	0	0	0	0	0	0	0	0	0	23.73	0	0	0	0	0	0	0	0	0	0	0	0	0	0	0	0	0	0
SAR86 cluster bacterium SAR86D	Bacteria	Proteobacteria	Gammaproteobacteria	Gammaproteobacteria_u_o	Gammaproteobacteria_u_f	Gammaproteobacteria_u_g	SAR86 cluster bacterium SAR86D	0	0	0	0	0	0	0	0	0	0	0	0	0	0	0	0	0	0	0	0	0	0	0	5.73	0	0	0	0	0	0	0	0	0	0	0	0	0	0	0	0	0	0
SAR86 cluster bacterium SAR86E	Bacteria	Proteobacteria	Gammaproteobacteria	Gammaproteobacteria_u_o	Gammaproteobacteria_u_f	Gammaproteobacteria_u_g	SAR86 cluster bacterium SAR86E	0	0	0	0	0	0	0	0	0	0	0	0	0	0	0	0	0	0	0	0	0	0	0	183.83	0	0	0	0	0	0	0	0	0	0	0	0	0	0	0	0	0	0
Saccharomonospora_u_s	Bacteria	Actinobacteria	Actinobacteria	Pseudonocardiales	Pseudonocardiaceae	Saccharomonospora	Saccharomonospora_u_s	0	0	0	0	9.72	0	0	0	0	0	0	0	0	0	0	0	0	0	0	0	0	0	0	0	0	0	0	0	0	0	0	0	0	0	0	0	0	0	0	9.74	0	20.75
Saccharopolyspora_u_s	Bacteria	Actinobacteria	Actinobacteria	Pseudonocardiales	Pseudonocardiaceae	Saccharopolyspora	Saccharopolyspora_u_s	0	0	0	0	6.07	0	0	0	0	0	0	1.78	0	0	0	0	0	0	0	0	0	0	0	0	0	0	0	0	0	0	0	0	0	0	0	0	0	0	0	0	0	2.09
Salinivibrio_u_s	Bacteria	Proteobacteria	Gammaproteobacteria	Vibrionales	Vibrionaceae	Salinivibrio	Salinivibrio_u_s	0	0	0	0	0	0	0	0	0	0	0	0	0	0	0	0	0	0	0	0	0	9.18	0	0	0	0	0	40.21	61.64	0	0	0	0	0	0	0	0	0	0	0	0	17.96
Salmonella enterica	Bacteria	Proteobacteria	Gammaproteobacteria	Enterobacterales	Enterobacteriaceae	Salmonella	Salmonella enterica	0	0	0	0	0	0	0	0	0	0	0	0	0	0	0	0	0	0	0	0	0	0	0	0	0	0	0	2.76	4.67	0	0	4.18	0	0	0	0	10.78	0	0	0	20.43	0
Chitinophagaceae_u_s	Bacteria	Bacteroidetes	Chitinophagia	Chitinophagales	Chitinophagaceae	Chitinophagaceae_u_g	Chitinophagaceae_u_s	0	0	0	0	0	0	0	0	0	0	0	0	0	0	0	0	0	0	0	0	0	0	0	69.45	0	0	0	0	0	0	0	0	0	0	0	0	0	0	0	0	0	0
Segniliparus_u_s	Bacteria	Actinobacteria	Actinobacteria	Corynebacteriales	Segniliparaceae	Segniliparus	Segniliparus_u_s	0	0	0	3.26	7.74	18.09	0	0	23.27	10.42	10.95	6.36	0	0	0	0	0	0	0	0	0	0	0	2.72	0	0	0	0	0	0	18.07	11.68	4.6	0	0	0	0	0	0	7.43	0	78.77
Serinicoccus_u_s	Bacteria	Actinobacteria	Actinobacteria	Micrococcales	Intrasporangiaceae	Serinicoccus	Serinicoccus_u_s	0	0	0	0	0	0	0	0	0	0	0	0	0	0	0	0	0	0	0	0	0	0	0	0	0	0	0	0	0	0	0	0	0	0	0	0	0	0	0	13.75	0	0
Serratia_u_s	Bacteria	Proteobacteria	Gammaproteobacteria	Enterobacterales	Yersiniaceae	Serratia	Serratia_u_s	0	0	0	0	0	0	0	0	0	0	0	0	0	0	0	0	0	0	0	0	0	0	0	0	0	0	0	0	0	0	0	0	0	0	0	0	5.17	0	0	0	0	0
Serratia marcescens	Bacteria	Proteobacteria	Gammaproteobacteria	Enterobacterales	Yersiniaceae	Serratia	Serratia marcescens	0	0	0	0	0	0	0	0	0	0	0	0	0	0	0	0	0	0	0	0	0	0	0	0	0	0	0	0	96.3	0	0	0	0	0	0	0	0	0	0	0	0	0
Serratia sp. SCBI	Bacteria	Proteobacteria	Gammaproteobacteria	Enterobacterales	Yersiniaceae	Serratia	Serratia sp. SCBI	0	0	0	0	0	0	0	0	0	0	0	0	0	0	0	0	0	0	0	0	0	0	0	0	0	0	0	0	13.28	0	0	0	0	0	0	0	0	0	0	0	0	0
Shewanella_u_s	Bacteria	Proteobacteria	Gammaproteobacteria	Alteromonadales	Shewanellaceae	Shewanella	Shewanella_u_s	0	0	0	0	0	0	0	0	51.53	6.83	11.1	0	6.07	0	0	0	0	13.59	4.3	0	0	38.05	0	23.2	0	0	0	95.71	6.15	30.73	6.11	15.18	10.28	0	0	0	0	0	1.43	0	0	27.78
Shewanella algae	Bacteria	Proteobacteria	Gammaproteobacteria	Alteromonadales	Shewanellaceae	Shewanella	Shewanella algae	0	0	0	0	0	0	0	0	0	0	0	0	87.72	0	0	0	0	0	0	8.63	0	0	0	0	0	0	0	27.8	101.87	56.65	6.25	0	14	0	0	0	24.21	0	0	0	0	0
Shewanella amazonensis	Bacteria	Proteobacteria	Gammaproteobacteria	Alteromonadales	Shewanellaceae	Shewanella	Shewanella amazonensis	0	0	0	0	0	0	0	0	35.21	0	0	0	115.9	0	0	0	0	0	0	0	0	0	0	0	0	0	0	53.32	0	55.37	0	0	0	0	0	0	237.97	0	0	0	0	13.14
Shewanella colwelliana	Bacteria	Proteobacteria	Gammaproteobacteria	Alteromonadales	Shewanellaceae	Shewanella	Shewanella colwelliana	0	0	0	0	0	0	0	0	0	0	0	0	0	0	0	0	0	0	9.74	0	0	0	0	0	0	0	0	21.31	0	13.17	0	0	0	0	0	0	0	0	0	0	0	89.41
Shewanella haliotis	Bacteria	Proteobacteria	Gammaproteobacteria	Alteromonadales	Shewanellaceae	Shewanella	Shewanella haliotis	0	0	0	0	0	0	0	0	0	0	0	0	27.49	0	0	0	0	0	0	0	0	0	0	0	0	0	0	26.39	79.36	40.31	0	0	12.88	0	0	0	26.63	0	0	0	0	0
Shewanella loihica	Bacteria	Proteobacteria	Gammaproteobacteria	Alteromonadales	Shewanellaceae	Shewanella	Shewanella loihica	0	0	0	0	0	0	0	0	22.91	0	0	0	65.1	0	0	0	0	0	0	0	0	0	0	0	0	0	0	944.34	43.71	649.93	7.26	75.66	7.36	0	0	0	101.7	0	0	9.76	0	1421.94
Shewanella sp. 38A_GOM-205m	Bacteria	Proteobacteria	Gammaproteobacteria	Alteromonadales	Shewanellaceae	Shewanella	Shewanella sp. 38A_GOM-205m	0	0	0	0	0	0	0	0	0	0	0	0	77.45	0	0	0	0	0	0	6.89	0	0	0	0	0	0	0	0	83.58	0	0	0	11.44	0	0	0	0	0	0	0	0	0
Shewanella sp. cp20	Bacteria	Proteobacteria	Gammaproteobacteria	Alteromonadales	Shewanellaceae	Shewanella	Shewanella sp. cp20	0	0	0	0	0	0	0	0	0	0	0	0	0	0	0	0	0	0	0	0	0	0	0	0	0	0	0	485.73	0	115.3	0	20.19	0	0	0	0	34.27	0	0	23.72	0	1709.77
Shigella_u_s	Bacteria	Proteobacteria	Gammaproteobacteria	Enterobacterales	Enterobacteriaceae	Shigella	Shigella_u_s	0	0	0	0	0	0	0	0	0	0	0	0	0	0	0	0	0	0	7.15	0	0	0	0	0	0	0	0	0	24.32	0	0	0	0	0	0	0	0	0	0	0	0	0
Shigella sp. SF-2015	Bacteria	Proteobacteria	Gammaproteobacteria	Enterobacterales	Enterobacteriaceae	Shigella	Shigella sp. SF-2015	0	0	0	0	0	0	0	0	0	0	0	0	0	0	0	0	0	0	0	0	0	0	0	0	0	0	0	0	21.75	0	0	0	0	0	0	0	0	0	0	0	0	0
Shigella boydii	Bacteria	Proteobacteria	Gammaproteobacteria	Enterobacterales	Enterobacteriaceae	Shigella	Shigella boydii	0	0	0	0	0	0	0	0	0	0	0	0	0	0	0	0	0	0	0	0	0	0	0	0	0	0	0	0	40.09	0	0	0	0	0	0	0	0	0	0	0	0	0
Shigella dysenteriae	Bacteria	Proteobacteria	Gammaproteobacteria	Enterobacterales	Enterobacteriaceae	Shigella	Shigella dysenteriae	0	0	0	0	0	0	0	0	0	0	0	0	0	0	0	0	0	0	0	0	0	0	0	0	0	0	0	0	22.06	0	0	0	0	0	0	0	0	0	0	0	0	0
Shigella flexneri	Bacteria	Proteobacteria	Gammaproteobacteria	Enterobacterales	Enterobacteriaceae	Shigella	Shigella flexneri	0	0	0	0	0	0	0	0	0	0	0	0	0	0	0	0	0	0	0	0	0	0	0	0	0	0	0	0	48.02	0	0	0	0	0	0	0	0	0	0	0	0	0
Shigella sonnei	Bacteria	Proteobacteria	Gammaproteobacteria	Enterobacterales	Enterobacteriaceae	Shigella	Shigella sonnei	0	0	0	0	0	0	0	0	0	0	0	0	0	0	0	0	0	0	0	28.81	0	0	0	0	0	0	0	0	27.61	0	0	0	0	0	0	0	0	0	0	0	0	0
Ruegeria lacuscaerulensis	Bacteria	Proteobacteria	Alphaproteobacteria	Rhodobacterales	Rhodobacteraceae	Ruegeria	Ruegeria lacuscaerulensis	0	0	0	0	0	0	0	0	0	0	0	0	0	0	0	0	0	0	0	0	0	0	0	0	0	0	0	0	0	0	0	0	0	0	0	0	0	0	0	0	0	0
Solimonas_u_s	Bacteria	Proteobacteria	Gammaproteobacteria	Nevskiales	Sinobacteraceae	Solimonas	Solimonas_u_s	0	0	0	0	8.8	0	0	0	0	0	0	0	0	0	0	0	0	0	0	0	0	0	0	0	0	0	0	0	0	0	0	3.81	0	0	0	0	0	0	0	0	0	0
Solirubrobacter_u_s	Bacteria	Actinobacteria	Thermoleophilia	Solirubrobacterales	Solirubrobacteraceae	Solirubrobacter	Solirubrobacter_u_s	0	0	0	0	3.38	0	0	0	1.98	3.91	5.19	2.73	0	0	0	0	0	0	0	0	0	0	1.96	15.17	0	0	0	0	1.1	0	3.52	5.52	1.51	0	0	0	0	0	0	8.38	0	5.58
Sphaerochaeta_u_s	Bacteria	Spirochaetes	Spirochaetia	Spirochaetales	Spirochaetaceae	Sphaerochaeta	Sphaerochaeta_u_s	0	0	0	0	0	0	0	0	0	0	1.86	0	0	0	0	0	0	0	0	1722.58	0	0	0	0	0	0	0	0	0	0	0	0	0	0	0	0	2.93	0	0	1.57	0	0
Sphingobium xenophagum	Bacteria	Proteobacteria	Alphaproteobacteria	Sphingomonadales	Sphingomonadaceae	Sphingobium	Sphingobium xenophagum	0	0	14.33	0	0	0	0	0	0	0	0	0	0	0	0	0	0	0	0	0	0	0	0	0	0	0	0	0	0	0	0	0	0	0	0	0	0	0	0	0	0	0
Sphingobium yanoikuyae	Bacteria	Proteobacteria	Alphaproteobacteria	Sphingomonadales	Sphingomonadaceae	Sphingobium	Sphingobium yanoikuyae	0	0	0	0	0	0	0	0	0	0	0	0	0	0	0	0	0	0	0	0	0	0	0	0	0	0	0	0	0	4.13	0	0	0	0	0	0	0	0	0	0	0	0
Sphingomonas_u_s	Bacteria	Proteobacteria	Alphaproteobacteria	Sphingomonadales	Sphingomonadaceae	Sphingomonas	Sphingomonas_u_s	0	0	0	0	0	0	0	0	0	1.24	0	0	0	0	0	0	0	0	0	0	0	0	0	0	0	0	0	0	0	0	0	0	0	0	0	0	0	0	0	0	0	0
Sphingomonas sp. Ant20	Bacteria	Proteobacteria	Alphaproteobacteria	Sphingomonadales	Sphingomonadaceae	Sphingomonas	Sphingomonas sp. Ant20	0	0	0	0	0	0	0	0	0	0	0	0	265.22	0	0	0	0	0	0	0	0	0	0	0	0	0	0	0	0	0	0	0	0	0	0	0	0	0	0	0	0	0
Sphingomonas sp. S17	Bacteria	Proteobacteria	Alphaproteobacteria	Sphingomonadales	Sphingomonadaceae	Sphingomonas	Sphingomonas sp. S17	0	0	0	0	0	0	0	0	3.32	0	0	0	0	0	0	0	0	0	0	0	0	0	0	0	0	0	0	0	0	0	0	0	0	0	0	0	0	0	0	0	0	0
Sphingopyxis_u_s	Bacteria	Proteobacteria	Alphaproteobacteria	Sphingomonadales	Sphingomonadaceae	Sphingopyxis	Sphingopyxis_u_s	0	0	0	0	9.91	0	0	0	10.36	0	3.06	0	0	0	0	0	0	0	0	0	0	0	0	0	0	0	0	0	0	0	0	0	3.73	0	0	0	0	0	0	0	0	0
Spiribacter_u_s	Bacteria	Proteobacteria	Gammaproteobacteria	Chromatiales	Ectothiorhodospiraceae	Spiribacter	Spiribacter_u_s	0	0	0	0	0	0	0	0	0	0	0	0	0	24.36	0	0	0	0	0	0	0	0	0	0	0	12.73	18.31	0	0	0	0	0	0	0	0	0	0	0	0	0	0	21.17
Staphylococcus_u_s	Bacteria	Firmicutes	Bacilli	Bacillales	Staphylococcaceae	Staphylococcus	Staphylococcus_u_s	3.24	0	0	0	1.85	0	0	0	2.53	0	0	0	0	0	0	0	0	0	0	0	0	0	0	0	0	0	0	0	0	6.81	0	0	0	0	0	0	0	0	0	0	5.74	0
Staphylococcus aureus	Bacteria	Firmicutes	Bacilli	Bacillales	Staphylococcaceae	Staphylococcus	Staphylococcus aureus	0	0	0	0	0	0	0	17.9	0	0	0	0	0	0	0	0	0	0	0	0	0	0	0	0	0	0	0	0	0	0	0	0	0	0	0	0	0	0	0	0	0	0
Staphylococcus epidermidis	Bacteria	Firmicutes	Bacilli	Bacillales	Staphylococcaceae	Staphylococcus	Staphylococcus epidermidis	0	0	0	0	80.34	10.38	2.82	20.73	23.73	11.27	260.67	9.94	0	0	0	0	0	0	0	0	0	0	0	0	0	0	0	0	0	0	0	0	0	0	0	0	0	0	8.06	0	0	0
Staphylococcus hominis	Bacteria	Firmicutes	Bacilli	Bacillales	Staphylococcaceae	Staphylococcus	Staphylococcus hominis	0	0	0	0	0	0	0	0	0	0	0	0	0	0	0	0	0	0	0	0	0	0	0	0	0	0	0	0	0	0	0	0	0	0	0	0	0	0	0	0	0	0
Streptococcus_u_s	Bacteria	Firmicutes	Bacilli	Lactobacillales	Streptococcaceae	Streptococcus	Streptococcus_u_s	1.46	16.6	0	0	0	0	0	0	0	0	0	0	0	4.45	83.83	0	0	0	0	10.96	0	0	3.37	0	0	27.46	13.15	0	0	0	0	0	0	0	0	3.69	0	0	0	0	0	0
Streptococcus agalactiae	Bacteria	Firmicutes	Bacilli	Lactobacillales	Streptococcaceae	Streptococcus	Streptococcus agalactiae	0	0	0	0	0	0	0	0	0	0	0	0	0	0	0	0	0	0	0	0	0	0	41.88	23.82	0	0	0	0	0	0	0	0	0	2.74	0	0	0	0	0	0	0	0
Streptococcus anginosus	Bacteria	Firmicutes	Bacilli	Lactobacillales	Streptococcaceae	Streptococcus	Streptococcus anginosus	0	0	0	0	0	0	0	0	0	0	0	0	0	0	2.52	0	0	0	0	0	0	0	0	43.59	55.08	0	0	0	0	0	0	0	0	180.81	0	23.26	0	0	0	0	0	0
Streptococcus mitis	Bacteria	Firmicutes	Bacilli	Lactobacillales	Streptococcaceae	Streptococcus	Streptococcus mitis	0	0	0	0	0	0	0	0	0	0	0	0	0	0	0	0	0	0	0	0	0	0	0	7.47	7.52	0	0	0	0	0	0	1.59	0	25.84	0	0	0	0	0	0	0	0
Streptococcus parasanguinis	Bacteria	Firmicutes	Bacilli	Lactobacillales	Streptococcaceae	Streptococcus	Streptococcus parasanguinis	0	0	0	0	0	0	0	0	0	0	0	0	0	4.9	0	0	0	0	0	0	0	0	0	0	0	0	0	0	0	0	0	0	0	0	0	0	0	0	0	0	0	0
Streptococcus sanguinis	Bacteria	Firmicutes	Bacilli	Lactobacillales	Streptococcaceae	Streptococcus	Streptococcus sanguinis	0	0	0	0	0	0	0	0	0	0	0	0	0	0	0	0	0	0	0	0	0	0	0	0	0	0	0	0	0	0	0	0	0	0	0	0	0	0	0	0	0	13.05
Streptococcus sp. HSISM1	Bacteria	Firmicutes	Bacilli	Lactobacillales	Streptococcaceae	Streptococcus	Streptococcus sp. HSISM1	0	0	0	0	0	0	0	0	0	0	0	0	0	0	0	0	0	0	0	0	0	0	0	0	0	0	0	0	0	0	0	0	0	0	0	0	0	0	0	0	0	0
Streptococcus thermophilus	Bacteria	Firmicutes	Bacilli	Lactobacillales	Streptococcaceae	Streptococcus	Streptococcus thermophilus	0	12.2	0	0	0	0	0	0	0	0	0	0	8.27	0	4.84	0	0	0	0	0	0	0	3.11	16.99	0	0	0	0	0	0	0	0	0	0	0	22.48	0	0	0	0	0	0
Streptomyces_u_s	Bacteria	Actinobacteria	Actinobacteria	Streptomycetales	Streptomycetaceae	Streptomyces	Streptomyces_u_s	0	0	0	0	0	0	0	0	0	0	0	3.51	0	0	0	0	0	0	0	0	0	0	0	0	0	0	0	0	0	0	0	1.84	0	0	0	0	0	0	0	1.29	0	1.55
Subdoligranulum_u_s	Bacteria	Firmicutes	Clostridia	Clostridiales	Ruminococcaceae	Subdoligranulum	Subdoligranulum_u_s	0	16.45	0	0	0	0	0	0	0	0	0	0	0	0	0	0	0	0	0	0	0	0	0	0	0	62	96.46	0	0	0	0	0	0	0	0	0	0	0	0	0	0	0
Subdoligranulum sp. 4_3_54A2FAA	Bacteria	Firmicutes	Clostridia	Clostridiales	Ruminococcaceae	Subdoligranulum	Subdoligranulum sp. 4_3_54A2FAA	0	0	0	0	0	0	0	0	0	0	0	0	0	29.46	7.97	0	0	0	0	0	0	0	0	0	0	0	0	0	0	0	0	0	0	0	0	0	0	0	0	0	0	0
Sulfitobacter sp. 20_GPM-1509m	Bacteria	Proteobacteria	Alphaproteobacteria	Rhodobacterales	Rhodobacteraceae	Sulfitobacter	Sulfitobacter sp. 20_GPM-1509m	0	0	0	0	0	0	0	0	0	0	0	0	0	0	0	0	0	0	0	0	0	0	0	0	0	0	0	0	0	0	0	0	0	0	0	0	0	0	0	0	0	0
Sulfitobacter_u_s	Bacteria	Proteobacteria	Alphaproteobacteria	Rhodobacterales	Rhodobacteraceae	Sulfitobacter	Sulfitobacter_u_s	0	0	0	0	0	0	0	0	0	0	0	0	0	0	0	0	0	0	0	0	0	0	0	0	0	0	0	0	0	0	0	0	0	0	0	0	0	0	0	0	0	0
Sulfobacillus_u_s	Bacteria	Firmicutes	Clostridia	Clostridiales	Clostridiales Family XVII. Incertae Sedis	Sulfobacillus	Sulfobacillus_u_s	0	0	0	0	0	0	0	0	409.45	0	0	0	0	0	0	0	4.41	0	0	0	0	0	0	39.62	0	0	0	0	0	38.03	13.02	0	15.48	0	0	0	22.03	31.99	8.43	0	0	13.02
Sulfurospirillum_u_s	Bacteria	Proteobacteria	Epsilonproteobacteria	Campylobacterales	Campylobacteraceae	Sulfurospirillum	Sulfurospirillum_u_s	0	0	0	0	0	0	0	0	0	0	0	2.7	0	0	0	0	0	0	0	0	0	0	0	0	0	0	0	0	0	0	0	0	0	0	0	0	0	0	0	0	0	0
Sutterella wadsworthensis	Bacteria	Proteobacteria	Betaproteobacteria	Burkholderiales	Sutterellaceae	Sutterella	Sutterella wadsworthensis	0	0	0	0	0	0	0	0	0	0	0	0	0	1824.09	15.26	0	0	0	0	0	0	0	0	0	0	297.41	413.31	0	0	0	0	0	0	0	0	0	0	0	0	0	0	0
Synechococcus elongatus	Bacteria	Cyanobacteria	Cyanobacteria_u_c	Synechococcales	Synechococcaceae	Synechococcus	Synechococcus elongatus	0	0	0	0	0	0	0	0	0	13.28	0	0	0	0	0	0	0	0	0	0	0	0	0	0	0	0	0	0	0	0	0	0	0	0	0	0	0	0	0	0	0	0
Synechococcus sp. CB0101	Bacteria	Cyanobacteria	Cyanobacteria_u_c	Synechococcales	Synechococcaceae	Synechococcus	Synechococcus sp. CB0101	171.37	0	291.27	0	0	0	767.65	2588.21	14752.1	0	0	0	0	0	0	0	0	0	0	0	0	0	0	0	0	0	0	0	17365.6	0	0	0	0	0	49.45	0	25844.6	0	6132.82	0	0	0
Synechococcus sp. CB0205	Bacteria	Cyanobacteria	Cyanobacteria_u_c	Synechococcales	Synechococcaceae	Synechococcus	Synechococcus sp. CB0205	0	16.04	0	0	0	0	0	0	0	128937	114305	72090.5	0	0	0	0	0	30.24	372.94	1578.66	2011.05	1224.51	22.98	29064.6	0	0	0	2972.51	0	6140.9	65055.1	131952	47125.4	0	0	0	0	13774.6	0	376433	15987.2	333778
Synechococcus sp. RS9917	Bacteria	Cyanobacteria	Cyanobacteria_u_c	Synechococcales	Synechococcaceae	Synechococcus	Synechococcus sp. RS9917	0	0	0	6546.99	157688	48340.6	0	0	0	0	0	0	9503.48	1479.15	560.5	0	0	0	0	0	0	0	0	0	1472.7	56.55	46.97	0	0	0	0	0	0	0	0	0	0	0	0	0	0	0
Synechocystis sp. PCC 6803	Bacteria	Cyanobacteria	Cyanobacteria_u_c	Synechococcales	Merismopediaceae	Synechocystis	Synechocystis sp. PCC 6803	0	0	0	36.93	77.93	80.43	0	18.71	0	190.01	240.71	82.95	52.61	10.78	11.61	0	0	0	3.45	0	2.84	0	0	0	15.07	0	0	0	29.54	0	0	0	0	0	0	0	0	116.89	0	100.96	0	190.01
Taylorella_u_s	Bacteria	Proteobacteria	Betaproteobacteria	Burkholderiales	Alcaligenaceae	Taylorella	Taylorella_u_s	0	0	0	0	0	0	0	0	0	0	0	0	0	0	0	0	0	0	0	0	0	0	0	0	0	0	0	0	0	0	0	0	0	0	0	0	0	0	0	0	6.57	0
Tenacibaculum_u_s	Bacteria	Bacteroidetes	Flavobacteriia	Flavobacteriales	Flavobacteriaceae	Tenacibaculum	Tenacibaculum_u_s	0	0	0	0	0	0	0	0	1.27	0	0	0	0	0	0	0	0	0	0	0	0	32.07	0	16.02	0	0	0	0	0	0	2.34	4.31	0	0	0	0	0	0	0	0	0	13.32
Tepidimonas taiwanensis	Bacteria	Proteobacteria	Betaproteobacteria	Burkholderiales	Burkholderiales_u_f	Tepidimonas	Tepidimonas taiwanensis	0	0	0	0	0	0	0	0	0	0	0	0	0	0	0	0	0	0	0	0	0	0	0	0	0	0	0	0	0	0	0	0	0	0	0	0	0	0	0	0	0	0
Terrisporobacter_u_s	Bacteria	Firmicutes	Clostridia	Clostridiales	Peptostreptococcaceae	Terrisporobacter	Terrisporobacter_u_s	0	0	0	0	0	0	0	0	0	0	0	0	0	13.54	0	0	0	0	0	0	0	0	0	0	0	0	6.58	0	0	0	0	0	0	0	0	0	0	0	0	0	0	0
Thalassobaculum salexigens	Bacteria	Proteobacteria	Alphaproteobacteria	Rhodospirillales	Rhodospirillaceae	Thalassobaculum	Thalassobaculum salexigens	0	0	0	0	0	0	0	0	0	0	14.29	9.27	0	0	0	0	0	0	0	0	0	0	0	0	0	0	0	0	0	0	0	0	0	0	0	0	0	0	0	20.74	0	12.32
Thalassospira_u_s	Bacteria	Proteobacteria	Alphaproteobacteria	Rhodospirillales	Rhodospirillaceae	Thalassospira	Thalassospira_u_s	0	0	0	0	0	0	0	0	0	0	3.35	0	0	0	0	0	0	0	0	0	0	0	0	4.56	0	0	0	0	0	0	0	0	0	0	0	0	0	0	0	2.04	0	0
Thermaerobacter_u_s	Bacteria	Firmicutes	Clostridia	Clostridiales	Clostridiales Family XVII. Incertae Sedis	Thermaerobacter	Thermaerobacter_u_s	0	0	0	0	0	0	0	0	0	0	0	0	0	0	0	0	0	0	0	0	0	0	0	0	0	0	0	0	0	0	0	0	0	0	0	0	0	0	0	17.4	0	0
Thermanaerovibrio_u_s	Bacteria	Synergistetes	Synergistia	Synergistales	Synergistaceae	Thermanaerovibrio	Thermanaerovibrio_u_s	0	0	0	0	0	0	0	0	0	0	0	0	0	0	0	0	0	0	0	0	0	0	0	0	0	0	0	0	0	0	0	0	0	0	0	0	0	0	0	0	0	0
Thermodesulfobacterium_u_s	Bacteria	Thermodesulfobacteria	Thermodesulfobacteria	Thermodesulfobacteriales	Thermodesulfobacteriaceae	Thermodesulfobacterium	Thermodesulfobacterium_u_s	0	0	0	0	0	0	0	0	0	0	0	0	0	0	0	0	0	0	0	0	0	0	0	0	0	0	0	0	59.15	0	0	0	0	0	0	0	0	0	0	0	0	0
Thermus scotoductus	Bacteria	Deinococcus-Thermus	Deinococci	Thermales	Thermaceae	Thermus	Thermus scotoductus	0	0	0	0	0	0	0	0	0	6.99	7.53	0	0	0	0	0	0	0	0	0	0	0	0	0	0	0	0	0	0	0	5.02	15.46	0	0	0	0	0	0	0	0	0	0
Thermus sp. NMX2.A1	Bacteria	Deinococcus-Thermus	Deinococci	Thermales	Thermaceae	Thermus	Thermus sp. NMX2.A1	0	0	0	0	0	0	0	0	0	0	0	0	0	0	0	0	0	0	0	0	0	0	0	0	0	0	0	0	0	0	0	0	0	0	0	0	0	0	0	0	0	0
Thioalkalivibrio_u_s	Bacteria	Proteobacteria	Gammaproteobacteria	Chromatiales	Ectothiorhodospiraceae	Thioalkalivibrio	Thioalkalivibrio_u_s	0	0	0	0	0	0	0	0	0	0	10.96	0	0	0	0	0	0	0	0	0	0	0	0	3.65	0	0	0	0	2.94	0	0	7.85	0	0	0	0	0	0	0	3.53	0	11.61
Thioclava_u_s	Bacteria	Proteobacteria	Alphaproteobacteria	Rhodobacterales	Rhodobacteraceae	Thioclava	Thioclava_u_s	0	0	0	0	0	0	0	0	0	0	0	0	0	0	0	0	0	0	0	0	0	0	0	22.07	0	0	0	0	0	0	0	11.43	0	0	0	0	0	0	0	0	0	0
Thiomonas_u_s	Bacteria	Proteobacteria	Betaproteobacteria	Burkholderiales	Burkholderiales_u_f	Thiomonas	Thiomonas_u_s	0	0	0	0	0	0	0	0	0	0	0	0	0	0	0	0	0	0	0	0	0	0	0	15.37	0	0	0	0	0	0	0	0	0	0	0	0	0	0	0	0	0	0
Tolumonas_u_s	Bacteria	Proteobacteria	Gammaproteobacteria	Aeromonadales	Aeromonadaceae	Tolumonas	Tolumonas_u_s	0	0	0	0	0	0	0	0	0	0	0	0	0	0	0	0	0	0	0	0	0	0	0	0	0	0	0	5.14	1.14	1.85	0	0	0	0	0	0	0	0	0	0	0	1.35
Treponema_u_s	Bacteria	Spirochaetes	Spirochaetia	Spirochaetales	Spirochaetaceae	Treponema	Treponema_u_s	0	0	0	0	0	0	0	0	0	0	0	0	0	0	0	0	0	0	0	36.35	0	0	0	0	0	0	0	0	0	0	0	0	0	0	0	0	0	0	0	0	0	0
Treponema primitia	Bacteria	Spirochaetes	Spirochaetia	Spirochaetales	Spirochaetaceae	Treponema	Treponema primitia	0	0	0	0	0	0	0	0	0	0	0	0	0	0	0	0	0	0	0	0	0	0	0	0	0	0	0	0	0	0	0	0	0	0	0	0	0	0	0	0	0	0
Tsukamurella_u_s	Bacteria	Actinobacteria	Actinobacteria	Corynebacteriales	Tsukamurellaceae	Tsukamurella	Tsukamurella_u_s	0	0	0	0	10.3	4.76	0	0	9.01	10.28	14.21	0	0	0	0	0	0	0	0	0	0	0	0	0	0	0	0	0	0	0	5.96	19.44	0	0	0	0	4.6	0	0	24.95	0	17.24
Varibaculum cambriense	Bacteria	Actinobacteria	Actinobacteria	Actinomycetales	Actinomycetaceae	Varibaculum	Varibaculum cambriense	0	6.12	0	0	0	0	0	0	0	0	0	0	0	0	0	0	0	0	0	0	0	0	4.24	22.39	17.36	0	0	0	0	0	0	0	0	7.23	0	0	0	0	0	0	0	0
Veillonella_u_s	Bacteria	Firmicutes	Negativicutes	Veillonellales	Veillonellaceae	Veillonella	Veillonella_u_s	0	0	0	0	0	0	0	0	0	0	3.8	0	0	0	0	0	0	0	0	0	0	0	0	10.09	12.38	0	0	0	0	0	0	0	0	20.47	0	0	0	0	0	0	0	0
Veillonella montpellierensis	Bacteria	Firmicutes	Negativicutes	Veillonellales	Veillonellaceae	Veillonella	Veillonella montpellierensis	0	0	0	0	0	0	0	0	0	0	0	0	0	0	0	0	0	0	0	0	0	0	0	0	0	0	0	0	0	0	0	0	0	0	0	9.48	0	0	0	0	0	0
Verminephrobacter_u_s	Bacteria	Proteobacteria	Betaproteobacteria	Burkholderiales	Comamonadaceae	Verminephrobacter	Verminephrobacter_u_s	0	0	0	0	0	0	0	0	0	0	0	0	0	0	0	0	0	0	0	0	0	0	0	0	0	0	0	0	0	0	0	3.01	0	0	0	0	0	0	0	0	0	0
Verrucomicrobia_u_s	Bacteria	Verrucomicrobia	Verrucomicrobia_u_c	Verrucomicrobia_u_o	Verrucomicrobia_u_f	Verrucomicrobia_u_g	Verrucomicrobia_u_s	0	0	0	0	0	0	0	0	0	0	0	0	0	0	0	0	0	0	0	0	0	0	0	173.04	0	0	0	0	0	0	0	0	0	0	0	0	0	0	0	0	0	0
Verrucomicrobia bacterium SCGC AAA164-A08	Bacteria	Verrucomicrobia	Verrucomicrobia_u_c	Verrucomicrobia_u_o	Verrucomicrobia_u_f	Verrucomicrobia_u_g	Verrucomicrobia bacterium SCGC AAA164-A08	0	0	0	0	0	0	0	0	0	0	0	0	0	0	0	0	0	0	0	0	0	0	0	0	0	0	0	0	0	0	0	0	0	0	0	0	0	0	0	0	0	0
Verrucomicrobia bacterium SCGC AAA164-B23	Bacteria	Verrucomicrobia	Verrucomicrobia_u_c	Verrucomicrobia_u_o	Verrucomicrobia_u_f	Verrucomicrobia_u_g	Verrucomicrobia bacterium SCGC AAA164-B23	0	0	0	0	2.83	0	0	0	17.64	67.74	63.06	55.59	0	0	0	4.56	0	0	0	6.29	0	0	0	12.38	0	0	0	72.93	70.44	122.48	276.91	88.1	257.96	26.83	0	0	10.05	13.75	0	68.87	13.92	79.31
Verrucomicrobia bacterium SCGC AAA164-I21	Bacteria	Verrucomicrobia	Verrucomicrobia_u_c	Verrucomicrobia_u_o	Verrucomicrobia_u_f	Verrucomicrobia_u_g	Verrucomicrobia bacterium SCGC AAA164-I21	0	0	0	0	48.92	13.15	0	0	36.03	0	233.67	96.97	0	0	0	0	0	0	9.36	15.41	0	6.96	0	0	9.62	0	0	0	12.59	100.18	0	266.25	1363.36	0	0	0	0	0	0	0	90.66	0
Verrucomicrobia bacterium SCGC AAA164-P11	Bacteria	Verrucomicrobia	Verrucomicrobia_u_c	Verrucomicrobia_u_o	Verrucomicrobia_u_f	Verrucomicrobia_u_g	Verrucomicrobia bacterium SCGC AAA164-P11	0	0	0	0	0	0	0	0	0	0	0	0	0	0	0	0	0	0	0	0	0	0	0	4.17	0	0	0	0	0	0	14.87	20.98	18.7	0	0	0	0	0	0	0	3.73	4.9
Verrucomicrobia bacterium SCGC AAA168-E21	Bacteria	Verrucomicrobia	Verrucomicrobia_u_c	Verrucomicrobia_u_o	Verrucomicrobia_u_f	Verrucomicrobia_u_g	Verrucomicrobia bacterium SCGC AAA168-E21	0	0	0	0	0	0	0	0	0	0	0	0	0	0	0	0	0	0	0	0	0	0	0	17.24	0	0	0	0	0	0	10.96	0	0	0	0	0	0	0	0	0	0	0
Verrucomicrobia bacterium SCGC AAA168-F10	Bacteria	Verrucomicrobia	Verrucomicrobia_u_c	Verrucomicrobia_u_o	Verrucomicrobia_u_f	Verrucomicrobia_u_g	Verrucomicrobia bacterium SCGC AAA168-F10	0	0	0	12.09	0	0	0	0	0	0	0	0	0	0	0	0	0	0	0	0	0	0	0	162.35	0	0	0	0	0	0	0	0	0	0	0	0	0	0	0	0	0	0
Verrucomicrobium_u_s	Bacteria	Verrucomicrobia	Verrucomicrobiae	Verrucomicrobiales	Verrucomicrobiaceae	Verrucomicrobium	Verrucomicrobium_u_s	0	0	0	0	2.64	0	0	0	0	1.46	2.32	0	0	0	0	0	0	0	0	0	0	0	0	0	0	0	0	0	0	0	0	23.44	0	0	0	0	0	0	0	17.36	0	22.96
Vibrio oreintalis group	Bacteria	Proteobacteria	Gammaproteobacteria	Vibrionales	Vibrionaceae	Vibrio	Vibrio oreintalis group	0	0	0	0	0	0	0	0	76.55	0	1.15	0	36.32	0	0	0	0	0	0	0	0	143.86	0	0	0	0	0	0	48.24	0	16.23	0	0	0	0	0	21.23	0	0	0	0	0
Vibrio harveyi group	Bacteria	Proteobacteria	Gammaproteobacteria	Vibrionales	Vibrionaceae	Vibrio	Vibrio harveyi group	0	0	0	0	0	0	0	0	0	0	0	11.22	0	0	0	0	0	0	0	0	0	0	0	0	0	0	0	0	0	0	0	0	0	0	0	0	0	0	0	0	0	65.35
Vibrio_u_s	Bacteria	Proteobacteria	Gammaproteobacteria	Vibrionales	Vibrionaceae	Vibrio	Vibrio_u_s	0	0	0	0	0	0	0	18.33	285.49	0	26.48	8.26	72.77	58.79	0	0	10.45	66.51	46.22	529.62	31.3	280.06	3.56	0	0	0	0	1193.96	46.59	147.12	44.02	49.05	28.61	0	0	0	59.41	7.14	9.72	23.8	9093.73	266.31
Vibrio anguillarum	Bacteria	Proteobacteria	Gammaproteobacteria	Vibrionales	Vibrionaceae	Vibrio	Vibrio anguillarum	0	0	0	0	0	0	0	3.11	51.29	0	0	0	16.53	0	0	0	13.77	0	484.25	30.86	0	28.54	0	0	0	0	0	93.84	53.54	101.58	92.55	77.06	12.2	0	0	0	20.4	50.63	10.65	5.75	0	137.29
Vibrio albensis	Bacteria	Proteobacteria	Gammaproteobacteria	Vibrionales	Vibrionaceae	Vibrio	Vibrio albensis	0	0	0	0	0	0	0	0	0	0	0	0	0	0	0	0	0	0	0	0	0	0	0	0	0	0	0	0	0	0	0	0	0	0	0	0	0	0	0	0	0	1.14
Vibrio alginolyticus	Bacteria	Proteobacteria	Gammaproteobacteria	Vibrionales	Vibrionaceae	Vibrio	Vibrio alginolyticus	0	0	0	0	0	0	0	0	0	0	0	0	0	0	0	0	0	0	0	0	0	69.74	0	0	180.62	0	41.26	303.38	76.1	705.55	50.78	175.17	13.16	0	0	0	16.01	0	0	0	0	100.33
Vibrio azureus	Bacteria	Proteobacteria	Gammaproteobacteria	Vibrionales	Vibrionaceae	Vibrio	Vibrio azureus	0	0	0	0	0	0	0	0	0	0	0	0	0	0	0	0	0	0	0	0	0	0	0	0	0	0	0	13.14	39.59	12.2	0	0	0	0	0	0	0	0	0	0	0	0
Vibrio brasiliensis	Bacteria	Proteobacteria	Gammaproteobacteria	Vibrionales	Vibrionaceae	Vibrio	Vibrio brasiliensis	0	0	0	0	0	0	0	18.19	299.28	0	8.35	0	177.51	0	0	0	0	14.38	51.81	0	0	208.03	0	0	0	0	0	1963.72	126.46	810.91	32.41	388.39	18.64	0	0	0	74.22	0	10.61	0	0	1210.51
Vibrio breoganii	Bacteria	Proteobacteria	Gammaproteobacteria	Vibrionales	Vibrionaceae	Vibrio	Vibrio breoganii	0	0	0	0	0	0	0	0	0	0	0	0	0	0	0	0	0	0	0	0	0	0	0	0	0	0	0	0	32.69	31.69	0	0	0	0	0	0	0	0	0	0	0	0
Vibrio campbellii	Bacteria	Proteobacteria	Gammaproteobacteria	Vibrionales	Vibrionaceae	Vibrio	Vibrio campbellii	0	0	0	0	0	0	0	0	44.13	0	4	0	0	0	0	0	0	0	162.71	0	0	0	0	0	0	0	0	246.54	105.61	147.54	37.96	70.34	9.35	0	0	0	0	0	7.58	0	0	75.52
Vibrio caribbeanicus	Bacteria	Proteobacteria	Gammaproteobacteria	Vibrionales	Vibrionaceae	Vibrio	Vibrio caribbeanicus	0	0	0	0	0	0	0	0	16.13	0	0	0	0	0	0	0	0	0	9.59	0	0	0	0	0	0	0	0	38.66	0	21.13	6.25	31.59	0	0	0	0	0	0	0	0	0	0
Vibrio cholerae	Bacteria	Proteobacteria	Gammaproteobacteria	Vibrionales	Vibrionaceae	Vibrio	Vibrio cholerae	0	0	0	0	0	0	0	0	137.14	0	26.01	0	25.34	0	0	0	0	0	55.24	0	0	97.11	0	0	0	0	2.04	180.12	175.54	352.46	243.04	1327.67	4246.68	0	0	0	17.53	0	7.49	71.36	426.66	420.49
Vibrio coralliilyticus	Bacteria	Proteobacteria	Gammaproteobacteria	Vibrionales	Vibrionaceae	Vibrio	Vibrio coralliilyticus	0	0	0	0	0	0	0	0	0	0	0	0	0	0	0	0	0	0	0	0	0	0	0	0	0	0	0	15.63	25.74	20.91	0	8.92	0	0	0	0	0	0	0	0	0	28.88
Vibrio crassostreae	Bacteria	Proteobacteria	Gammaproteobacteria	Vibrionales	Vibrionaceae	Vibrio	Vibrio crassostreae	0	0	0	0	0	0	0	0	0	0	0	0	0	0	0	0	0	0	0	0	0	0	0	0	0	0	0	65.41	0	19.8	0	0	0	0	0	0	0	0	0	0	0	16.93
Vibrio cyclitrophicus	Bacteria	Proteobacteria	Gammaproteobacteria	Vibrionales	Vibrionaceae	Vibrio	Vibrio cyclitrophicus	0	0	0	0	0	0	0	0	67.93	0	0	0	0	0	0	0	22.61	251.14	0	0	0	0	0	0	0	0	0	53.51	0	7.27	0	71.75	0	0	0	0	0	0	15.14	5.46	0	50.32
Vibrio diazotrophicus	Bacteria	Proteobacteria	Gammaproteobacteria	Vibrionales	Vibrionaceae	Vibrio	Vibrio diazotrophicus	0	0	0	0	0	0	0	0	0	0	0	0	175.54	0	0	0	0	17.38	0	32.12	0	431.08	0	0	0	0	0	274.88	228.12	1314.4	7.11	18.01	0	0	0	0	552.48	334.24	335.58	0	207944	106.42
Vibrio fluvialis	Bacteria	Proteobacteria	Gammaproteobacteria	Vibrionales	Vibrionaceae	Vibrio	Vibrio fluvialis	0	0	0	0	0	0	0	0	31.67	0	0	0	3018.52	0	0	6.99	0	235.01	0	0	0	37.24	0	0	0	0	1155.62	2131.26	1658.42	1245.12	10.65	945.15	0	0	0	0	13.27	10.11	18.27	0	0	33.94
Vibrio fortis	Bacteria	Proteobacteria	Gammaproteobacteria	Vibrionales	Vibrionaceae	Vibrio	Vibrio fortis	0	0	0	0	0	0	0	0	17.62	0	0	0	0	0	0	0	0	0	0	0	0	0	0	0	0	0	0	0	23.42	0	0	0	0	0	0	0	0	0	0	0	0	0
Vibrio furnissii	Bacteria	Proteobacteria	Gammaproteobacteria	Vibrionales	Vibrionaceae	Vibrio	Vibrio furnissii	0	0	0	0	0	0	0	0	43.71	0	0	0	4132.05	0	0	5.34	0	289.28	0	0	0	72.36	0	0	10.22	8.3	14.96	2372.58	2327.73	2713.4	58.86	88.92	0	0	0	0	13.09	16.59	18.98	0	226.33	11.77
Vibrio harveyi	Bacteria	Proteobacteria	Gammaproteobacteria	Vibrionales	Vibrionaceae	Vibrio	Vibrio harveyi	0	0	0	0	0	0	0	0	27.06	0	0	0	0	0	0	0	0	0	9575.24	0	0	14.76	0	0	0	0	0	1427.78	225.57	1184.92	453.49	1512.68	15.31	0	0	0	34.2	0	5.21	0	21.31	586.83
Vibrio ichthyoenteri	Bacteria	Proteobacteria	Gammaproteobacteria	Vibrionales	Vibrionaceae	Vibrio	Vibrio ichthyoenteri	0	0	0	0	0	0	0	0	0	0	0	0	0	0	0	0	0	0	0	0	0	0	0	0	0	0	0	0	0	0	0	0	0	0	0	0	0	0	0	0	0	20.68
Vibrio sinaloensis	Bacteria	Proteobacteria	Gammaproteobacteria	Vibrionales	Vibrionaceae	Vibrio	Vibrio sinaloensis	0	0	0	0	0	0	0	0	0	0	0	0	0	0	0	0	0	0	37.15	0	0	0	0	0	0	0	0	50.62	17.54	48.79	6.76	43.13	0	0	0	0	0	0	0	0	0	32.82
Vibrio jasicida	Bacteria	Proteobacteria	Gammaproteobacteria	Vibrionales	Vibrionaceae	Vibrio	Vibrio jasicida	0	0	0	0	0	0	0	0	0	0	12.64	0	0	0	0	0	0	0	140.64	0	484.19	0	0	0	0	0	0	120.19	122.65	93.7	21.27	42.86	0	0	0	0	0	0	0	0	0	56.06
Vibrio kanaloae	Bacteria	Proteobacteria	Gammaproteobacteria	Vibrionales	Vibrionaceae	Vibrio	Vibrio kanaloae	0	0	0	0	0	0	0	0	0	0	0	0	0	0	0	0	0	0	0	0	0	0	0	0	0	0	0	0	0	54.48	0	0	0	0	0	0	0	0	0	0	0	15.23
Vibrio litoralis	Bacteria	Proteobacteria	Gammaproteobacteria	Vibrionales	Vibrionaceae	Vibrio	Vibrio litoralis	0	0	0	0	0	0	0	0	0	0	0	0	0	0	0	0	0	0	0	0	0	0	0	0	0	0	0	0	0	0	0	0	0	0	0	0	0	0	0	0	0	0
Vibrio metoecus	Bacteria	Proteobacteria	Gammaproteobacteria	Vibrionales	Vibrionaceae	Vibrio	Vibrio metoecus	0	0	0	0	0	0	0	0	0	0	0	0	0	0	0	0	0	0	0	0	0	0	0	0	0	0	0	43.21	0	0	0	0	0	0	0	0	0	0	0	0	0	47.5
Vibrio metschnikovii	Bacteria	Proteobacteria	Gammaproteobacteria	Vibrionales	Vibrionaceae	Vibrio	Vibrio metschnikovii	0	0	0	0	0	0	0	0	0	0	0	0	0	0	0	0	0	0	0	0	0	0	0	0	0	0	0	0	0	16.6	0	0	0	0	0	0	0	0	0	0	182.81	14.1
Vibrio mimicus	Bacteria	Proteobacteria	Gammaproteobacteria	Vibrionales	Vibrionaceae	Vibrio	Vibrio mimicus	0	0	0	0	0	0	0	0	0	0	0	0	0	0	0	0	0	0	0	0	0	0	0	0	0	0	0	34.6	14.26	146.5	20.47	47.53	0	0	0	0	0	0	0	0	0	145.31
Vibrio mytili	Bacteria	Proteobacteria	Gammaproteobacteria	Vibrionales	Vibrionaceae	Vibrio	Vibrio mytili	0	0	0	0	0	0	0	0	0	0	0	0	0	0	0	0	0	0	0	0	0	0	0	0	0	0	0	37.76	0	22.31	0	14.8	0	0	0	0	0	0	0	0	0	0
Vibrio navarrensis	Bacteria	Proteobacteria	Gammaproteobacteria	Vibrionales	Vibrionaceae	Vibrio	Vibrio navarrensis	0	0	0	0	0	0	0	0	0	0	0	0	16.06	0	0	0	0	0	0	0	0	0	0	0	0	0	0	73.82	34.3	85.78	102.77	159.69	0	0	0	0	0	0	0	0	0	191.68
Vibrio ordalii	Bacteria	Proteobacteria	Gammaproteobacteria	Vibrionales	Vibrionaceae	Vibrio	Vibrio ordalii	0	0	0	0	0	0	0	0	0	0	0	0	0	0	0	0	29.72	0	0	0	0	9.25	0	0	0	0	0	164.31	23.87	165.02	90.45	162.82	7.8	0	0	0	12.95	0	0	5.17	0	59.15
Vibrio orientalis	Bacteria	Proteobacteria	Gammaproteobacteria	Vibrionales	Vibrionaceae	Vibrio	Vibrio orientalis	0	0	0	0	0	0	0	0	0	0	0	0	0	0	0	0	0	0	0	0	0	0	0	0	0	0	0	140.83	29.81	62.81	0	39.72	0	0	0	0	0	0	0	0	0	89.47
Vibrio owensii	Bacteria	Proteobacteria	Gammaproteobacteria	Vibrionales	Vibrionaceae	Vibrio	Vibrio owensii	0	0	0	0	0	0	0	26.06	67.36	0	21.67	0	0	0	0	0	0	57.91	119.3	0	0	0	0	0	0	0	0	343.12	143.28	227.02	31.6	109.04	0	0	0	0	17.77	0	10.31	18.11	0	140.18
Vibrio pacinii	Bacteria	Proteobacteria	Gammaproteobacteria	Vibrionales	Vibrionaceae	Vibrio	Vibrio pacinii	0	0	0	0	0	0	0	0	0	0	0	0	0	0	0	0	0	0	0	0	0	0	0	0	0	0	0	94.51	0	44.83	0	25.88	0	0	0	0	0	0	0	0	0	62.1
Vibrio parahaemolyticus	Bacteria	Proteobacteria	Gammaproteobacteria	Vibrionales	Vibrionaceae	Vibrio	Vibrio parahaemolyticus	0	0	0	0	0	0	19.1	0	526.18	0	38.22	0	71.93	0	0	0	0	0	155.48	0	0	3238.74	0	0	931.7	57.52	8877.42	9073.76	6102.7	24775.8	284869	43769.1	79672.5	0	0	0	94.74	38.48	40.23	153.71	86.75	5709.08
Vibrio ponticus	Bacteria	Proteobacteria	Gammaproteobacteria	Vibrionales	Vibrionaceae	Vibrio	Vibrio ponticus	0	0	0	0	0	0	0	0	0	0	0	0	0	0	0	0	0	0	0	0	0	0	0	0	0	0	0	280.42	44.22	95.34	8.96	23.27	0	0	0	0	0	0	0	0	0	35.17
Vibrio rotiferianus	Bacteria	Proteobacteria	Gammaproteobacteria	Vibrionales	Vibrionaceae	Vibrio	Vibrio rotiferianus	0	0	0	0	0	0	0	0	15.23	0	0	0	0	0	0	0	0	0	46.73	0	0	33.37	0	0	0	0	0	204.16	71.54	101.28	32.32	94.37	0	0	0	0	0	0	0	0	0	78.56
Vibrio scophthalmi	Bacteria	Proteobacteria	Gammaproteobacteria	Vibrionales	Vibrionaceae	Vibrio	Vibrio scophthalmi	0	0	0	0	0	0	0	0	0	0	0	0	0	0	0	0	0	0	0	0	0	0	0	0	0	0	0	23.49	28.02	15.7	0	10.6	0	0	0	0	0	0	0	0	0	0
Vibrio shilonii	Bacteria	Proteobacteria	Gammaproteobacteria	Vibrionales	Vibrionaceae	Vibrio	Vibrio shilonii	0	0	0	0	0	0	0	0	0	0	0	0	0	0	0	0	0	0	0	0	0	0	0	0	0	0	0	21.53	0	18.46	0	0	0	0	0	0	0	0	0	0	0	22.09
Vibrio hyugaensis	Bacteria	Proteobacteria	Gammaproteobacteria	Vibrionales	Vibrionaceae	Vibrio	Vibrio hyugaensis	0	0	0	0	0	0	0	0	0	0	0	0	0	0	0	0	0	0	32.65	0	0	0	0	0	0	0	0	81.98	28.76	48.31	0	30.48	0	0	0	0	0	0	0	0	0	48.71
Vibrio sp. 712i1	Bacteria	Proteobacteria	Gammaproteobacteria	Vibrionales	Vibrionaceae	Vibrio	Vibrio sp. 712i1	0	0	0	0	0	0	0	0	0	0	0	0	0	0	0	0	0	0	0	0	0	0	0	0	0	0	0	0	0	0	0	321.63	0	0	0	0	0	0	0	0	0	0
Vibrio madracius	Bacteria	Proteobacteria	Gammaproteobacteria	Vibrionales	Vibrionaceae	Vibrio	Vibrio madracius	0	0	0	0	0	0	0	0	0	0	0	0	0	0	0	0	0	0	0	0	0	0	0	0	0	0	0	28.84	31.01	17.47	0	0	0	0	0	0	0	0	0	0	0	16.89
Vibrio renipiscarius	Bacteria	Proteobacteria	Gammaproteobacteria	Vibrionales	Vibrionaceae	Vibrio	Vibrio renipiscarius	0	0	0	0	0	0	0	0	0	0	0	0	0	0	0	0	0	0	0	0	0	0	0	0	0	0	0	0	0	0	0	0	0	0	0	0	0	0	0	0	0	2.75
Vibrio antiquarius	Bacteria	Proteobacteria	Gammaproteobacteria	Vibrionales	Vibrionaceae	Vibrio	Vibrio antiquarius	0	0	0	0	0	0	0	0	0	0	0	0	0	0	0	0	0	0	0	0	0	0	0	0	0	0	0	23.45	9.01	21.66	16.17	89.63	12.92	0	0	0	0	0	0	0	0	8.3
Vibrio sp. HENC-01	Bacteria	Proteobacteria	Gammaproteobacteria	Vibrionales	Vibrionaceae	Vibrio	Vibrio sp. HENC-01	0	0	0	0	0	0	0	0	0	0	0	0	0	0	0	0	0	0	8049.11	0	0	0	0	0	0	0	0	1058.17	0	0	0	0	8.78	0	0	0	0	0	0	0	0	0
Vibrio sp. HENC-02	Bacteria	Proteobacteria	Gammaproteobacteria	Vibrionales	Vibrionaceae	Vibrio	Vibrio sp. HENC-02	0	0	0	0	0	0	0	0	0	0	0	0	0	0	0	0	0	0	0	0	0	0	0	0	0	0	0	0	0	1221.82	0	0	0	0	0	0	0	0	0	0	0	0
Vibrio sp. HENC-03	Bacteria	Proteobacteria	Gammaproteobacteria	Vibrionales	Vibrionaceae	Vibrio	Vibrio sp. HENC-03	0	0	0	0	0	0	0	0	21.73	0	0	0	0	0	0	0	0	0	0	0	0	0	0	0	0	0	0	0	69.73	0	0	0	0	0	0	0	0	0	7.28	0	0	93.84
Vibrio sp. JCM 18904	Bacteria	Proteobacteria	Gammaproteobacteria	Vibrionales	Vibrionaceae	Vibrio	Vibrio sp. JCM 18904	0	0	0	0	0	0	0	0	0	0	4.25	0	0	0	0	0	0	0	0	0	0	0	0	0	0	0	0	0	0	0	313.45	0	0	0	0	0	0	0	0	0	0	0
Vibrio sp. JCM 19053	Bacteria	Proteobacteria	Gammaproteobacteria	Vibrionales	Vibrionaceae	Vibrio	Vibrio sp. JCM 19053	0	0	0	0	0	0	0	0	0	0	0	0	12.13	0	0	0	0	0	0	0	0	0	0	0	0	0	0	0	0	0	0	0	0	0	0	0	0	0	0	0	0	0
Vibrio sp. ZOR0018	Bacteria	Proteobacteria	Gammaproteobacteria	Vibrionales	Vibrionaceae	Vibrio	Vibrio sp. ZOR0018	0	0	0	0	0	0	0	0	0	0	0	0	0	0	0	0	0	0	0	0	0	12.15	0	0	0	0	0	0	0	0	0	0	0	0	0	0	0	0	0	8.26	0	0
Vibrio splendidus	Bacteria	Proteobacteria	Gammaproteobacteria	Vibrionales	Vibrionaceae	Vibrio	Vibrio splendidus	0	0	0	0	0	0	0	0	0	0	0	0	0	0	0	0	0	0	0	0	0	0	0	0	0	0	0	57.07	0	26.76	0	6.44	0	0	0	0	0	0	0	0	0	9.06
Vibrio tasmaniensis	Bacteria	Proteobacteria	Gammaproteobacteria	Vibrionales	Vibrionaceae	Vibrio	Vibrio tasmaniensis	0	0	0	0	0	0	0	0	0	0	0	0	0	0	0	0	0	0	0	0	0	0	0	0	0	0	0	66.91	51.83	31.61	0	0	0	0	0	0	0	0	0	0	0	0
Vibrio tubiashii	Bacteria	Proteobacteria	Gammaproteobacteria	Vibrionales	Vibrionaceae	Vibrio	Vibrio tubiashii	0	0	0	0	0	0	0	0	0	0	0	0	0	0	0	0	0	0	0	0	0	0	0	0	0	0	0	78.14	0	30.89	0	48.71	0	0	0	0	0	0	0	0	0	87.61
Vibrio variabilis	Bacteria	Proteobacteria	Gammaproteobacteria	Vibrionales	Vibrionaceae	Vibrio	Vibrio variabilis	0	0	0	0	0	0	0	0	0	0	0	0	0	0	0	0	0	0	24	0	0	0	0	0	0	0	0	42.34	10.23	29.86	0	17.69	0	0	0	0	0	0	0	0	0	43.79
Vibrio vulnificus	Bacteria	Proteobacteria	Gammaproteobacteria	Vibrionales	Vibrionaceae	Vibrio	Vibrio vulnificus	330.64	76.12	0	0	8.99	0	16.02	38.15	33208	11.17	3468.95	17.97	9456.63	0	0	14.51	39.57	5174.19	1263.64	8.28	0	3296.96	469.54	37.3	1124.01	64.46	5489.24	76588.6	18667.6	113981	24805.3	118408	4755.53	0	0	0	5705.33	32.86	63.12	4181.03	584.36	1.01419e+06
Vibrionaceae_u_s	Bacteria	Proteobacteria	Gammaproteobacteria	Vibrionales	Vibrionaceae	Vibrionaceae_u_g	Vibrionaceae_u_s	0	0	0	0	0	0	0	0	0	0	1.66	0	0	0	0	0	0	0	0	0	0	0	0	0	0	0	0	0	0	0	0	0	0	0	0	0	0	0	0	0	0	0
Aliivibrio_u_s	Bacteria	Proteobacteria	Gammaproteobacteria	Vibrionales	Vibrionaceae	Aliivibrio	Aliivibrio_u_s	0	0	0	0	0	0	0	0	0	0	0	0	0	0	0	0	0	0	0	1.11	0	18.71	0	0	0	0	0	102.95	0	0	0	25.77	0	0	0	0	3.18	0	0	0	275.64	44.36
Vibrionales bacterium SWAT-3	Bacteria	Proteobacteria	Gammaproteobacteria	Vibrionales	Vibrionales_u_f	Vibrionales_u_g	Vibrionales bacterium SWAT-3	0	0	0	0	0	0	0	0	0	0	0	0	0	0	0	0	0	0	0	0	0	0	0	0	0	0	0	25.04	0	16.43	0	0	0	0	0	0	0	0	0	0	0	19.53
Xylella_u_s	Bacteria	Proteobacteria	Gammaproteobacteria	Xanthomonadales	Xanthomonadaceae	Xylella	Xylella_u_s	0	0	0	0	0	0	0	0	0	0	0	0	0	0	0	0	0	0	0	0	0	0	0	2.32	0	0	0	0	0	0	0	0	0	0	0	0	0	0	0	0	0	0
actinobacterium SCGC AAA023-D18	Bacteria	Actinobacteria	Actinobacteria	Actinobacteria_u_o	Actinobacteria_u_f	Actinobacteria_u_g	actinobacterium SCGC AAA023-D18	0	0	0	0	0	0	0	0	0	0	0	0	0	0	0	0	0	0	0	0	0	0	0	67.62	0	0	0	0	0	0	0	0	0	0	0	0	0	0	0	0	0	0
actinobacterium SCGC AAA024-D14	Bacteria	Actinobacteria	Actinobacteria	Actinobacteria_u_o	Actinobacteria_u_f	Actinobacteria_u_g	actinobacterium SCGC AAA024-D14	0	0	0	0	0	0	0	0	0	0	0	0	0	0	0	0	0	0	0	0	0	0	0	18.38	0	0	0	0	0	0	0	0	0	0	0	0	0	0	0	0	0	0
actinobacterium SCGC AAA027-D23	Bacteria	Actinobacteria	Actinobacteria	Actinobacteria_u_o	Actinobacteria_u_f	Actinobacteria_u_g	actinobacterium SCGC AAA027-D23	0	0	0	0	0	0	0	0	0	0	0	0	0	0	0	0	0	0	0	0	0	0	0	16.94	0	0	0	0	0	0	0	0	0	0	0	0	0	0	0	0	0	0
actinobacterium SCGC AAA027-J17	Bacteria	Actinobacteria	Actinobacteria	Actinobacteria_u_o	Actinobacteria_u_f	Actinobacteria_u_g	actinobacterium SCGC AAA027-J17	0	0	0	0	0	0	0	0	0	0	0	0	0	0	0	0	0	0	0	0	0	0	0	61.03	0	0	0	0	0	0	0	0	0	0	0	0	0	0	0	0	0	0
actinobacterium SCGC AAA027-L06	Bacteria	Actinobacteria	Actinobacteria	Actinobacteria_u_o	Actinobacteria_u_f	Actinobacteria_u_g	actinobacterium SCGC AAA027-L06	0	0	0	0	0	0	0	0	0	0	0	0	0	0	0	0	0	0	0	0	0	0	0	55.44	0	0	0	0	0	0	0	0	0	0	0	0	0	0	0	0	0	0
actinobacterium SCGC AAA027-M14	Bacteria	Actinobacteria	Actinobacteria	Actinobacteria_u_o	Actinobacteria_u_f	Actinobacteria_u_g	actinobacterium SCGC AAA027-M14	0	0	0	0	0	0	0	0	0	0	0	0	0	0	0	0	0	0	0	0	0	0	0	30.93	0	0	0	0	0	0	0	0	0	0	0	0	0	0	0	0	0	0
actinobacterium SCGC AAA028-A23	Bacteria	Actinobacteria	Actinobacteria	Actinobacteria_u_o	Actinobacteria_u_f	Actinobacteria_u_g	actinobacterium SCGC AAA028-A23	0	0	0	0	0	0	0	0	0	0	0	0	0	0	0	0	0	0	0	0	0	0	0	24.52	0	0	0	0	0	0	0	0	0	0	0	0	0	0	0	0	0	0
actinobacterium SCGC AAA028-I14	Bacteria	Actinobacteria	Actinobacteria	Actinobacteria_u_o	Actinobacteria_u_f	Actinobacteria_u_g	actinobacterium SCGC AAA028-I14	0	0	0	0	0	0	0	0	0	0	0	0	0	0	0	0	0	0	0	0	0	0	0	8.61	0	0	0	0	0	0	0	0	0	0	0	0	0	0	0	0	0	0
actinobacterium SCGC AAA028-N15	Bacteria	Actinobacteria	Actinobacteria	Actinobacteria_u_o	Actinobacteria_u_f	Actinobacteria_u_g	actinobacterium SCGC AAA028-N15	0	0	0	0	0	0	0	0	0	0	0	0	0	0	0	0	0	0	0	0	0	0	0	303.32	0	0	0	0	0	0	0	0	0	0	0	0	0	0	0	0	0	0
actinobacterium SCGC AAA044-D11	Bacteria	Actinobacteria	Actinobacteria	Actinobacteria_u_o	Actinobacteria_u_f	Actinobacteria_u_g	actinobacterium SCGC AAA044-D11	0	0	0	0	0	0	0	0	0	0	0	0	0	0	0	0	0	0	0	0	0	0	0	265.98	0	0	0	0	0	0	0	0	0	0	0	0	0	0	0	0	0	0
actinobacterium SCGC AAA044-N04	Bacteria	Actinobacteria	Actinobacteria	Actinobacteria_u_o	Actinobacteria_u_f	Actinobacteria_u_g	actinobacterium SCGC AAA044-N04	0	0	0	0	0	0	0	0	0	0	0	0	0	0	0	0	0	0	0	0	0	0	0	11.82	0	0	0	0	0	0	0	0	0	0	0	0	0	0	0	0	0	0
actinobacterium SCGC AAA278-I18	Bacteria	Actinobacteria	Actinobacteria	Actinobacteria_u_o	Actinobacteria_u_f	Actinobacteria_u_g	actinobacterium SCGC AAA278-I18	0	0	0	0	0	0	0	0	0	0	0	0	0	0	0	0	0	0	0	0	0	0	0	36.56	0	0	0	0	0	0	0	0	0	0	0	0	0	0	0	0	0	0
actinobacterium SCGC AAA278-O22	Bacteria	Actinobacteria	Actinobacteria	Actinobacteria_u_o	Actinobacteria_u_f	Actinobacteria_u_g	actinobacterium SCGC AAA278-O22	0	0	0	0	0	0	0	0	0	0	0	0	0	0	0	0	0	0	0	0	0	0	0	60.57	0	0	0	0	0	0	0	0	0	0	0	0	0	0	0	0	0	0
actinobacterium acAcidi	Bacteria	Actinobacteria	Actinobacteria	Actinobacteria_u_o	Actinobacteria_u_f	Actinobacteria_u_g	actinobacterium acAcidi	0	0	0	0	0	0	0	0	0	0	0	0	0	0	0	0	0	0	0	0	0	0	0	200	0	0	0	0	0	0	0	0	0	0	0	0	0	0	0	0	0	0
actinobacterium acIB-AMD-6	Bacteria	Actinobacteria	Actinobacteria	Actinobacteria_u_o	Actinobacteria_u_f	Actinobacteria_u_g	actinobacterium acIB-AMD-6	0	0	0	0	0	0	0	0	0	0	0	0	0	0	0	0	0	0	0	0	0	0	0	1901.92	0	0	0	0	0	0	0	0	0	0	0	0	0	0	0	0	0	0
actinobacterium acIB-AMD-7	Bacteria	Actinobacteria	Actinobacteria	Actinobacteria_u_o	Actinobacteria_u_f	Actinobacteria_u_g	actinobacterium acIB-AMD-7	0	0	0	0	0	0	0	0	0	0	0	0	0	0	0	0	0	0	0	0	0	0	0	535.6	0	0	0	0	0	0	0	0	0	0	0	0	0	0	0	0	0	0
actinobacterium acMicro-4	Bacteria	Actinobacteria	Actinobacteria	Actinobacteria_u_o	Actinobacteria_u_f	Actinobacteria_u_g	actinobacterium acMicro-4	0	0	0	0	0	0	0	0	15.95	0	0	0	0	0	0	0	0	0	0	0	0	0	0	166.21	0	0	0	0	0	0	0	0	0	0	0	0	0	0	0	0	0	0
alpha proteobacterium BAL199	Bacteria	Proteobacteria	Alphaproteobacteria	Alphaproteobacteria_u_o	Alphaproteobacteria_u_f	Alphaproteobacteria_u_g	alpha proteobacterium BAL199	0	0	0	0	0	0	0	0	0	0	0	0	0	0	0	0	0	0	0	0	0	0	0	8.19	0	0	0	0	0	0	0	0	0	0	0	0	0	0	0	11.8	0	0
alpha proteobacterium HIMB114	Bacteria	Proteobacteria	Alphaproteobacteria	Pelagibacterales	Pelagibacteraceae	Pelagibacteraceae_u_g	alpha proteobacterium HIMB114	0	0	0	0	0	0	0	0	0	0	0	0	0	0	0	0	0	0	0	0	0	0	0	25.25	0	0	0	0	0	0	0	0	0	0	0	0	0	0	0	0	0	0
alpha proteobacterium HIMB5	Bacteria	Proteobacteria	Alphaproteobacteria	Pelagibacterales	Pelagibacteraceae	Pelagibacteraceae_u_g	alpha proteobacterium HIMB5	0	0	0	0	0	0	0	0	0	0	0	0	0	0	0	0	0	0	0	0	0	0	0	106.59	0	0	0	0	0	0	0	0	0	0	0	0	0	0	0	0	0	0
alpha proteobacterium HIMB59	Bacteria	Proteobacteria	Alphaproteobacteria	Pelagibacterales	Pelagibacteraceae	Pelagibacteraceae_u_g	alpha proteobacterium HIMB59	0	0	0	0	0	0	0	0	0	0	0	0	0	0	0	0	0	0	0	0	0	0	0	485.57	0	0	0	0	0	0	0	9.56	0	0	0	0	0	0	0	0	0	0
alpha proteobacterium LLX12A	Bacteria	Proteobacteria	Alphaproteobacteria	Alphaproteobacteria_u_o	Alphaproteobacteria_u_f	Alphaproteobacteria_u_g	alpha proteobacterium LLX12A	0	0	0	9.61	0	0	0	0	0	0	0	0	0	0	0	0	0	0	0	0	0	0	0	0	0	0	0	0	0	0	0	0	0	0	0	0	0	0	0	0	0	0
alpha proteobacterium QL1	Bacteria	Proteobacteria	Alphaproteobacteria	Pelagibacterales	Pelagibacteraceae	Pelagibacteraceae_u_g	alpha proteobacterium QL1	0	0	0	0	0	0	0	0	0	0	0	0	0	0	0	0	0	0	0	0	0	0	0	914.15	0	0	0	0	0	0	0	0	0	0	0	0	0	0	0	0	0	0
alpha proteobacterium SCGC AAA015-N04	Bacteria	Proteobacteria	Alphaproteobacteria	Alphaproteobacteria_u_o	Alphaproteobacteria_u_f	Alphaproteobacteria_u_g	alpha proteobacterium SCGC AAA015-N04	0	0	0	0	0	0	0	0	0	0	0	0	0	0	0	0	0	0	0	0	0	0	0	14.29	0	0	0	0	0	0	0	0	0	0	0	0	0	0	0	0	0	0
alpha proteobacterium SCGC AAA076-E06	Bacteria	Proteobacteria	Alphaproteobacteria	Alphaproteobacteria_u_o	Alphaproteobacteria_u_f	Alphaproteobacteria_u_g	alpha proteobacterium SCGC AAA076-E06	0	0	0	0	149.52	48.76	5.96	19.02	445.58	848.36	1030.64	292.99	0	0	0	0	0	3.41	25	26.88	8.32	23.78	0	357.21	0	0	0	73.79	53.13	224.67	1758.28	1783.29	3053.12	7.39	0	0	208.76	45.57	37.09	1143.67	312.52	1280.28
alpha proteobacterium SCGC AAA158-B04	Bacteria	Proteobacteria	Alphaproteobacteria	Alphaproteobacteria_u_o	Alphaproteobacteria_u_f	Alphaproteobacteria_u_g	alpha proteobacterium SCGC AAA158-B04	0	0	0	0	0	0	0	0	0	0	0	0	0	0	0	0	0	0	0	0	0	0	0	1114.74	0	0	0	0	0	0	0	0	0	0	0	0	0	0	0	0	0	0
alpha proteobacterium SCGC AAA160-J14	Bacteria	Proteobacteria	Alphaproteobacteria	Alphaproteobacteria_u_o	Alphaproteobacteria_u_f	Alphaproteobacteria_u_g	alpha proteobacterium SCGC AAA160-J14	0	0	0	0	0	0	0	0	0	0	0	0	0	0	0	0	0	0	0	0	0	0	0	31.29	0	0	0	0	0	3.68	4.4	4.88	5.13	0	0	0	0	0	0	0	0	0
alpha proteobacterium SCGC AAA280-B11	Bacteria	Proteobacteria	Alphaproteobacteria	Alphaproteobacteria_u_o	Alphaproteobacteria_u_f	Alphaproteobacteria_u_g	alpha proteobacterium SCGC AAA280-B11	0	0	0	0	0	0	0	0	0	0	0	0	0	0	0	0	0	0	0	0	0	0	0	9.44	0	0	0	0	0	0	0	0	0	0	0	0	0	0	0	0	0	0
alpha proteobacterium SCGC AAA288-E13	Bacteria	Proteobacteria	Alphaproteobacteria	Pelagibacterales	Pelagibacteraceae	Pelagibacteraceae_u_g	alpha proteobacterium SCGC AAA288-E13	0	0	0	0	0	0	0	0	0	0	0	0	0	0	0	0	0	0	0	0	0	0	0	9.83	0	0	0	0	0	0	0	0	0	0	0	0	0	0	0	0	0	0
alpha proteobacterium SCGC AAA487-M09	Bacteria	Proteobacteria	Alphaproteobacteria	Alphaproteobacteria_u_o	Alphaproteobacteria_u_f	Alphaproteobacteria_u_g	alpha proteobacterium SCGC AAA487-M09	0	0	0	0	0	0	0	0	0	0	0	0	0	0	0	0	0	0	0	0	0	0	0	7.13	0	0	0	0	0	0	0	0	0	0	0	0	0	0	0	0	0	0
alpha proteobacterium SCGC AAA536-G10	Bacteria	Proteobacteria	Alphaproteobacteria	Alphaproteobacteria_u_o	Alphaproteobacteria_u_f	Alphaproteobacteria_u_g	alpha proteobacterium SCGC AAA536-G10	0	0	0	0	0	0	0	0	0	0	0	0	0	0	0	0	0	0	0	0	0	0	0	16.68	0	0	0	0	0	0	0	0	0	0	0	0	0	0	0	0	0	0
alpha proteobacterium SCGC AAA536-K22	Bacteria	Proteobacteria	Alphaproteobacteria	Alphaproteobacteria_u_o	Alphaproteobacteria_u_f	Alphaproteobacteria_u_g	alpha proteobacterium SCGC AAA536-K22	0	0	0	0	0	0	0	0	0	0	0	0	0	0	0	0	0	0	0	0	0	0	0	42.2	0	0	0	0	0	0	0	0	0	0	0	0	0	0	0	0	0	0
alpha proteobacterium SCGC AB-629-G21	Bacteria	Proteobacteria	Alphaproteobacteria	Alphaproteobacteria_u_o	Alphaproteobacteria_u_f	Alphaproteobacteria_u_g	alpha proteobacterium SCGC AB-629-G21	0	0	0	0	0	0	0	0	0	0	0	0	0	0	0	0	0	0	0	0	0	0	0	15.55	0	0	0	0	0	0	0	0	0	0	0	0	0	0	0	0	0	0
bacterium LF-3	Bacteria	Bacteria_u_p	Bacteria_u_c	Bacteria_u_o	Bacteria_u_f	Bacteria_u_g	bacterium LF-3	0	0	0	0	0	0	0	0	0	0	0	0	0	0	0	0	0	0	0	0	0	0	31.41	0	0	0	0	0	0	0	0	0	0	0	0	12.22	0	0	0	0	0	0
beta proteobacterium KB13	Bacteria	Proteobacteria	Betaproteobacteria	Nitrosomonadales	Nitrosomonadales_u_f	Nitrosomonadales_u_g	beta proteobacterium KB13	0	0	0	0	0	0	0	0	0	0	0	0	0	0	0	0	0	0	0	0	0	0	0	76.13	0	0	0	0	0	0	0	0	0	0	0	0	0	0	0	0	0	0
Deltaproteobacteria_u_s	Bacteria	Proteobacteria	Deltaproteobacteria	Deltaproteobacteria_u_o	Deltaproteobacteria_u_f	Deltaproteobacteria_u_g	Deltaproteobacteria_u_s	46.75	0	9.07	0	8.92	0	0	0	0	0	0	0	0	0	0	0	0	0	0	0	0	0	0	11.58	0	0	0	0	0	0	0	0	0	0	0	0	0	0	0	18.73	0	5.3
gamma proteobacterium HIMB30	Bacteria	Proteobacteria	Gammaproteobacteria	Gammaproteobacteria_u_o	Gammaproteobacteria_u_f	Gammaproteobacteria_u_g	gamma proteobacterium HIMB30	0	0	0	0	0	0	0	0	0	0	0	0	0	0	0	0	0	0	0	0	0	0	0	99.37	0	0	0	0	0	0	0	0	0	0	0	0	0	0	0	0	0	0
gamma proteobacterium HTCC2207	Bacteria	Proteobacteria	Gammaproteobacteria	Cellvibrionales	Porticoccaceae	Porticoccaceae_u_g	gamma proteobacterium HTCC2207	0	0	0	0	0	0	0	0	0	0	0	0	0	0	0	0	0	0	0	0	0	0	0	8.96	0	0	0	0	0	0	0	0	0	0	0	0	0	0	0	0	0	0
gamma proteobacterium IMCC3088	Bacteria	Proteobacteria	Gammaproteobacteria	Cellvibrionales	Halieaceae	Halieaceae_u_g	gamma proteobacterium IMCC3088	0	0	0	0	0	0	0	0	0	0	0	0	0	0	0	0	0	0	0	0	0	0	0	73.86	0	0	0	0	0	0	0	0	0	0	0	0	0	0	0	0	0	0
gamma proteobacterium SCGC AAA160-D02	Bacteria	Proteobacteria	Gammaproteobacteria	Gammaproteobacteria_u_o	Gammaproteobacteria_u_f	Gammaproteobacteria_u_g	gamma proteobacterium SCGC AAA160-D02	0	0	0	0	0	0	0	0	0	0	0	0	0	0	0	0	0	0	0	0	0	0	0	4.96	0	0	0	0	0	0	0	0	0	0	0	0	0	0	0	0	0	0
gamma proteobacterium SCGC AAA168-I18	Bacteria	Proteobacteria	Gammaproteobacteria	Gammaproteobacteria_u_o	Gammaproteobacteria_u_f	Gammaproteobacteria_u_g	gamma proteobacterium SCGC AAA168-I18	0	0	0	0	0	0	0	0	0	0	0	0	0	0	0	0	0	0	0	0	0	0	0	343.27	0	0	0	0	0	0	0	0	0	0	0	0	0	0	0	0	0	0
gamma proteobacterium SCGC AAA168-P09	Bacteria	Proteobacteria	Gammaproteobacteria	Gammaproteobacteria_u_o	Gammaproteobacteria_u_f	Gammaproteobacteria_u_g	gamma proteobacterium SCGC AAA168-P09	0	0	0	0	0	0	0	0	0	0	0	0	0	0	0	0	0	0	0	0	0	0	0	347.98	0	0	0	0	0	0	0	0	0	0	0	0	0	0	0	0	0	0
gamma proteobacterium SCGC AAA536-J20	Bacteria	Proteobacteria	Gammaproteobacteria	Gammaproteobacteria_u_o	Gammaproteobacteria_u_f	Gammaproteobacteria_u_g	gamma proteobacterium SCGC AAA536-J20	0	0	0	0	0	0	0	0	0	0	0	0	0	0	0	0	0	0	0	0	0	0	0	62.66	0	0	0	0	0	0	0	0	0	0	0	0	0	0	0	0	0	0
[truncated: 23 more columns]

## Sheet: Abundance Score of Phages
Name	Kingdom	Phylum	Class	Order	Family	Genus	Species	May-FOH1	May-FOH2	May-FOH3	June-FOH1	June-FOH2	June-FOH3	Aug.-FOH1	Aug.-FOH2	Aug.-FOH3	Sep._FOH1	Sep._FOH2	Sep._FOH3	June-AOH1	June-AOH2	June-AOH3	Aug.-AOH1	Aug.-AOH2	Aug.-AOH3	Sep.-AOH1	Sep.-AOH2	Sep.-AOH3	May-EOH1	May-EOH2	May-EOH3	June-EOH1	June-EOH2	June-EOH3	Aug.-EOH1	Aug.-EOH2	Aug.-EOH3	Sep.-EOH1	Sep.-EOH2	Sep.-EOH3	May-DSH1	May-DSH2	May-DSH3	Aug.-DSH1	Aug.-DSH2	Aug.-DSH3	Sep.-DSH1	Sep.-DSH2	Sep.-DSH3
Aureococcus anophagefferens virus	Viruses	Viruses_u_p	Viruses_u_c	Viruses_u_o	Phycodnaviridae	Phycodnaviridae_u_g	Aureococcus anophagefferens virus	0	0	0	0	0	0	0	0	0	0	0	0	0	0	0	0	0	0	0	0	0	0	0	0	0	0	0	0	0	0	0	0	0	0	0	0	0	0	0	0	0	0
Bequatrovirus_u_s	Viruses	Viruses_u_p	Viruses_u_c	Caudovirales	Herelleviridae	Bequatrovirus	Bequatrovirus_u_s	0	0	0	0	0	0	0	0	0	0	0	0	0	0	0	0	0	0	0	0	0	0	0	0	0	0	0	0	0	0	0	0	0	0	0	0	0	0	8.25	0	0	0
Bacillus phage phiCM3	Viruses	Viruses_u_p	Viruses_u_c	Caudovirales	Siphoviridae	Siphoviridae_u_g	Bacillus phage phiCM3	0	0	0	0	0	0	0	0	0	0	0	0	0	0	0	0	0	0	0	0	0	0	0	0	0	0	0	0	0	0	0	0	0	0	0	0	0	0	0	0	0	0
Cellulophaga virus Cba171	Viruses	Viruses_u_p	Viruses_u_c	Caudovirales	Siphoviridae	Helsingorvirus	Cellulophaga virus Cba171	0	0	0	0	0	0	0	0	0	0	0	0	0	0	0	0	0	0	0	0	0	0	0	0	0	0	0	0	0	0	0	0	0	0	0	0	0	0	0	0	0	4.79
Chlamydiamicrovirus_u_s	Viruses	Viruses_u_p	Viruses_u_c	Viruses_u_o	Microviridae	Chlamydiamicrovirus	Chlamydiamicrovirus_u_s	0	0	0	0	0	0	0	0	0	0	0	0	0	0	0	0	0	0	14.2	0	0	0	0	0	0	0	0	0	0	0	0	0	0	0	0	0	0	0	0	0	0	0
Croceibacter phage P2559Y	Viruses	Viruses_u_p	Viruses_u_c	Caudovirales	Siphoviridae	Siphoviridae_u_g	Croceibacter phage P2559Y	0	0	0	0	0	0	0	0	0	0	0	0	13.59	0	0	0	0	0	0	0	0	0	0	0	0	0	0	0	0	0	0	0	0	0	0	0	0	0	0	0	0	0
Cyanophage KBS-P-1A	Viruses	Viruses_u_p	Viruses_u_c	Caudovirales	Autographiviridae	Autographiviridae_u_g	Cyanophage KBS-P-1A	0	0	0	0	0	0	0	0	0	0	806.6	0	0	0	0	0	0	0	0	0	0	0	0	0	0	0	0	0	0	0	0	0	0	0	0	0	0	0	0	0	0	0
Cyanophage KBS-S-2A	Viruses	Viruses_u_p	Viruses_u_c	Caudovirales	Siphoviridae	Siphoviridae_u_g	Cyanophage KBS-S-2A	0	0	0	1159.68	5674.52	1888.45	45.02	125.85	2879.36	12704.6	18797	7115.44	807.33	2444.25	437.15	4654.92	116.94	87.33	2978.32	1933.41	1294.97	368.78	0	54.11	90.09	252.88	0	1391.5	1295.79	3614.1	32105.9	22866.9	28701.9	0	0	0	708.63	705.53	388.01	7149.55	4208.88	10738.4
Cyanophage NATL1A-7	Viruses	Viruses_u_p	Viruses_u_c	Caudovirales	Autographiviridae	Autographiviridae_u_g	Cyanophage NATL1A-7	0	0	0	0	0	0	0	0	0	0	0	0	0	0	0	0	0	0	0	0	0	0	0	0	0	0	0	0	0	0	0	0	0	0	0	0	0	0	0	0	0	0
Cyanophage P-RSM1	Viruses	Viruses_u_p	Viruses_u_c	Caudovirales	Myoviridae	Myoviridae_u_g	Cyanophage P-RSM1	0	0	0	0	0	0	0	0	0	47.43	53.58	16.73	0	0	0	0	0	0	0	0	0	0	0	36.2	0	0	0	0	0	0	91.22	90.81	156.97	0	0	0	0	0	0	64.34	19.68	59.04
Cyanophage P-RSM6	Viruses	Viruses_u_p	Viruses_u_c	Caudovirales	Myoviridae	Myoviridae_u_g	Cyanophage P-RSM6	0	0	0	0	0	0	0	0	0	11.31	10.13	0	0	0	0	0	0	0	0	0	0	0	0	26.09	0	0	0	0	0	0	21.1	17.71	30.42	0	0	0	0	0	0	14.12	0	14.27
Cyanophage P-TIM40	Viruses	Viruses_u_p	Viruses_u_c	Caudovirales	Myoviridae	Myoviridae_u_g	Cyanophage P-TIM40	0	0	0	0	0	0	0	0	0	0	0	0	0	0	0	0	0	0	0	0	0	0	0	20.17	0	0	0	0	0	0	13.54	11.6	19.63	0	0	0	0	0	0	0	0	0
Cyanophage S-RIM32	Viruses	Viruses_u_p	Viruses_u_c	Caudovirales	Myoviridae	Myoviridae_u_g	Cyanophage S-RIM32	15.47	7.24	14.07	11.7	433.41	127.37	0	19.07	228.65	762.36	1003.56	381.42	0	0	0	0	0	5.02	15.3	21.22	0	12.81	0	4314.55	0	0	0	27.69	23.27	66.9	1194.56	1296.67	2012.68	0	0	0	62.5	25.05	16.31	1111.12	195.85	984.12
Cyanophage S-RIM50	Viruses	Viruses_u_p	Viruses_u_c	Caudovirales	Myoviridae	Myoviridae_u_g	Cyanophage S-RIM50	111.62	54.67	231.12	23.14	500.37	92.33	0	13.01	137.11	608.89	867.52	158.61	0	22.72	7.28	0	0	0	12.33	7.14	0	94.58	9.45	33464.8	0	0	0	22.9	33.58	59.09	1141.21	1090.56	1737.39	0	33.96	0	89.44	9.81	0	957.75	135.62	846.02
Cyanophage S-TIM5	Viruses	Viruses_u_p	Viruses_u_c	Caudovirales	Myoviridae	Myoviridae_u_g	Cyanophage S-TIM5	0	0	0	0	239.41	0	0	0	50.73	235.68	300.86	105.25	0	0	0	0	0	0	0	0	0	0	0	100.93	0	0	0	0	0	25.05	205.86	287.75	311.12	0	0	0	0	0	0	37.09	43.08	46.28
Cyanophage Syn30	Viruses	Viruses_u_p	Viruses_u_c	Caudovirales	Myoviridae	Myoviridae_u_g	Cyanophage Syn30	0	0	0	0	15.75	0	0	0	28.83	102.73	195.66	56.35	0	0	0	0	0	0	0	0	0	0	0	79.62	0	0	0	0	0	22.57	215.48	171.34	294.71	0	0	0	0	0	0	164.28	38.99	207.9
Dinoroseobacter virus DFL12	Viruses	Viruses_u_p	Viruses_u_c	Caudovirales	Podoviridae	Baltimorevirus	Dinoroseobacter virus DFL12	0	0	0	0	0	0	0	0	0	0	8.16	0	0	0	0	0	0	0	0	0	0	0	0	0	0	0	0	0	0	0	0	0	0	0	0	0	0	0	0	0	0	0
Edwardsiella virus GF2	Viruses	Viruses_u_p	Viruses_u_c	Caudovirales	Myoviridae	Gofduovirus	Edwardsiella virus GF2	0	0	0	0	21.65	0	0	0	0	0	0	0	0	0	0	0	0	0	0	0	0	0	0	0	0	0	0	0	0	0	0	0	0	0	0	0	0	0	0	0	0	0
P22virus_u_s	Viruses	Viruses_u_p	Viruses_u_c	Caudovirales	Podoviridae	P22virus	P22virus_u_s	0	0	0	0	0	0	0	0	0	0	0	0	0	0	0	0	0	0	7338.25	37.64	2.74	0	0	0	0	0	0	0	0	0	0	0	0	0	0	0	0	0	0	0	0	0
Siphoviridae_u_s	Viruses	Viruses_u_p	Viruses_u_c	Caudovirales	Siphoviridae	Siphoviridae_u_g	Siphoviridae_u_s	0	0	0	0	0	0	0	0	0	0	0	0	0	0	12.53	0	0	0	1024.9	79307.3	52.1	0	0	0	9.89	18.1	0	0	0	0	0	0	0	37.18	0	0	0	0	0	0	0	0
Escherichia virus 933W	Viruses	Viruses_u_p	Viruses_u_c	Caudovirales	Podoviridae	Traversvirus	Escherichia virus 933W	0	0	0	0	0	0	0	0	0	0	0	0	0	0	0	0	0	0	0	0	0	0	0	0	0	0	0	0	0	0	0	0	0	0	0	0	0	0	0	0	0	0
Enterobacteria phage BP-4795	Viruses	Viruses_u_p	Viruses_u_c	Caudovirales	Siphoviridae	Siphoviridae_u_g	Enterobacteria phage BP-4795	0	0	0	0	2.36	0	0	0	9.14	0	0	0	0	114.04	0	92.84	19.8	65	0	0	0	0	0	0	0	0	0	0	4724.76	0	0	0	0	0	0	4.92	0	0	0	0	0	0
Enterobacteria phage ES18	Viruses	Viruses_u_p	Viruses_u_c	Caudovirales	Siphoviridae	Siphoviridae_u_g	Enterobacteria phage ES18	0	0	0	0	0	0	0	0	0	0	0	0	0	0	0	0	0	0	0	0	0	0	0	0	0	0	0	0	0	0	0	0	0	0	0	0	0	0	0	0	0	0
Escherichia virus HK106	Viruses	Viruses_u_p	Viruses_u_c	Caudovirales	Siphoviridae	Hendrixvirus	Escherichia virus HK106	0	0	0	0	0	0	0	0	0	0	0	0	0	0	0	25.02	0	0	0	0	0	0	0	0	0	0	0	0	0	0	0	0	0	0	0	0	0	0	0	0	0	0
Enterobacteria phage HK140	Viruses	Viruses_u_p	Viruses_u_c	Caudovirales	Siphoviridae	Hk97virus	Enterobacteria phage HK140	0	0	0	0	0	0	0	0	0	0	0	0	0	9454.83	273.04	7120.12	2050.5	5839.53	0	0	0	0	0	0	0	291.94	0	48.44	34.37	0	0	0	0	0	0	0	0	0	0	0	0	0
Enterobacteria phage HK225	Viruses	Viruses_u_p	Viruses_u_c	Caudovirales	Siphoviridae	Ravinvirus	Enterobacteria phage HK225	0	0	0	0	0	0	0	0	0	0	0	0	0	0	0	0	0	0	0	0	0	0	0	0	0	0	0	0	18.92	0	0	0	0	0	0	0	0	0	0	0	0	0
Escherichia virus HK446	Viruses	Viruses_u_p	Viruses_u_c	Caudovirales	Siphoviridae	Hendrixvirus	Escherichia virus HK446	0	0	0	0	0	0	0	0	0	0	0	0	0	0	0	233.32	0	0	0	0	0	0	0	0	0	0	0	0	7272.24	0	0	0	0	0	0	0	15.26	0	0	0	0	0
Escherichia virus HK542	Viruses	Viruses_u_p	Viruses_u_c	Caudovirales	Siphoviridae	Hendrixvirus	Escherichia virus HK542	0	0	0	0	0	0	0	0	0	0	0	0	0	0	0	0	0	0	0	0	0	0	0	0	0	0	0	0	11.72	0	0	0	0	0	0	0	0	0	0	0	0	0
Escherichia virus HK544	Viruses	Viruses_u_p	Viruses_u_c	Caudovirales	Siphoviridae	Hk97virus	Escherichia virus HK544	0	0	0	0	0	0	0	0	0	0	0	0	0	11499.3	0	7143.52	2461.59	7908.35	0	0	0	0	56.22	0	0	28.96	0	0	12.37	0	0	0	0	0	0	0	0	0	0	0	0	0
Escherichia virus HK629	Viruses	Viruses_u_p	Viruses_u_c	Caudovirales	Siphoviridae	Lambdavirus	Escherichia virus HK629	0	0	0	0	0	0	0	0	0	0	0	0	0	0	0	0	0	0	0	0	0	0	0	0	0	0	0	0	0	0	0	0	0	0	0	0	0	0	0	0	0	0
Escherichia virus HK630	Viruses	Viruses_u_p	Viruses_u_c	Caudovirales	Siphoviridae	Lambdavirus	Escherichia virus HK630	0	0	0	0	0	0	0	0	0	0	0	0	0	170754	7582.08	140006	30782.9	87670.9	6.74787e+06	8.8572e+06	511056	0	0	0	0	5271.61	2010.36	0	0	0	0	0	0	0	0	0	0	0	0	0	0	0
Escherichia virus HK633	Viruses	Viruses_u_p	Viruses_u_c	Caudovirales	Siphoviridae	Hendrixvirus	Escherichia virus HK633	0	0	0	0	0	0	0	0	0	0	0	0	0	29.49	0	0	0	0	0	0	0	0	0	0	0	0	0	0	0	0	0	0	0	0	0	0	0	0	0	0	0	0
Enterobacteria phage IME10	Viruses	Viruses_u_p	Viruses_u_c	Caudovirales	Podoviridae	P22virus	Enterobacteria phage IME10	0	0	0	0	0	0	0	0	0	0	0	0	0	56	0	86.21	0	71.24	0	0	0	0	0	0	2.7	0	0	433.2	1752.1	0	0	0	0	0	0	0	0	0	0	0	0	0
Escherichia virus If1	Viruses	Viruses_u_p	Viruses_u_c	Viruses_u_o	Inoviridae	Inoviridae_u_g	Escherichia virus If1	0	0	0	0	0	0	0	0	0	0	0	0	0	0	0	0	0	0	0	0	0	0	5.44	0	0	0	0	0	0	0	0	0	0	0	0	0	0	0	0	0	0	0
Enterobacteria phage J8-65	Viruses	Viruses_u_p	Viruses_u_c	Caudovirales	Autographiviridae	Autographiviridae_u_g	Enterobacteria phage J8-65	0	0	0	0	0	0	0	0	0	0	0	0	0	0	0	0	0	0	0	0	0	0	0	0	0	0	0	0	0	0	4.18	0	0	0	0	0	0	0	0	0	0	0
Enterobacteria phage P4	Viruses	Viruses_u_p	Viruses_u_c	Caudovirales	Caudovirales_u_f	Caudovirales_u_g	Enterobacteria phage P4	0	0	0	0	0	0	0	0	0	0	0	0	0	0	0	0	0	0	0	0	0	0	0	0	0	0	0	13.93	21056.6	0	0	0	0	0	0	0	66.01	0	26.07	0	0	0
Enterobacteria phage P88	Viruses	Viruses_u_p	Viruses_u_c	Caudovirales	Myoviridae	Peduovirus	Enterobacteria phage P88	0	0	0	0	0	0	0	0	0	0	0	0	0	0	0	0	0	0	0	0	0	0	0	0	0	0	0	0	111.1	30.06	0	0	0	0	0	22.94	0	0	0	0	0	0
Enterobacteria phage ST104	Viruses	Viruses_u_p	Viruses_u_c	Caudovirales	Podoviridae	Lederbergvirus	Enterobacteria phage ST104	0	0	0	0	0	0	0	0	0	0	0	0	0	0	0	0	0	0	0	0	0	0	0	0	0	0	0	0	117.25	0	0	0	0	0	0	0	0	0	0	0	0	0
Enterobacteria phage Sf101	Viruses	Viruses_u_p	Viruses_u_c	Caudovirales	Podoviridae	Lederbergvirus	Enterobacteria phage Sf101	0	0	0	0	0	0	0	0	0	0	0	0	0	0	0	0	0	0	0	0	0	5.15	0	0	0	0	0	0	2087.13	48.92	0	0	0	0	0	0	0	0	0	0	0	0
Enterobacteria phage SfI	Viruses	Viruses_u_p	Viruses_u_c	Caudovirales	Myoviridae	Myoviridae_u_g	Enterobacteria phage SfI	7.12	0	0	0	0	0	0	0	0	0	0	0	0	10312.9	676.65	12336.5	3916.08	13444.7	0	0	0	0	0	0	7.12	450.75	11.94	0	479.79	0	0	0	0	0	0	0	0	0	0	0	0	0
Enterobacteria phage SfV	Viruses	Viruses_u_p	Viruses_u_c	Caudovirales	Myoviridae	Myoviridae_u_g	Enterobacteria phage SfV	0	0	0	0	0	0	0	0	0	0	0	0	0	0	0	0	0	0	0	0	0	0	0	0	0	0	0	58.28	0	40.05	0	0	0	0	0	0	0	0	0	0	0	0
Enterobacteria phage VT2-Sakai	Viruses	Viruses_u_p	Viruses_u_c	Caudovirales	Podoviridae	Traversvirus	Enterobacteria phage VT2-Sakai	0	0	0	0	0	0	0	0	0	0	0	0	0	0	0	0	0	0	0	0	0	0	0	0	0	0	0	0	0	0	0	0	0	0	0	0	0	0	0	0	0	0
Enterobacteria phage VT2phi_272	Viruses	Viruses_u_p	Viruses_u_c	Caudovirales	Podoviridae	Oslovirus	Enterobacteria phage VT2phi_272	0	0	0	0	0	0	0	0	0	0	0	0	0	0	0	0	0	0	0	0	0	0	0	0	0	0	0	0	1110.62	0	0	0	0	0	0	0	0	0	0	0	0	0
Enterobacteria phage YYZ-2008	Viruses	Viruses_u_p	Viruses_u_c	Caudovirales	Siphoviridae	Siphoviridae_u_g	Enterobacteria phage YYZ-2008	0	0	0	0	0	0	0	0	0	0	0	0	0	0	0	0	0	0	0	0	0	0	0	0	9.16	0	0	0	7231.56	0	0	0	0	0	0	0	0	0	17.33	0	0	0
Enterobacteria phage cdtI	Viruses	Viruses_u_p	Viruses_u_c	Caudovirales	Siphoviridae	Siphoviridae_u_g	Enterobacteria phage cdtI	0	0	0	0	0	0	0	0	0	0	0	0	0	5.43	4.27	5.43	0	3.04	0	0	0	0	0	0	0	0	0	2.19	648.37	0	0	0	57.24	0	0	4.95	0	0	0	0	0	0
Escherichia virus fiAA91ss	Viruses	Viruses_u_p	Viruses_u_c	Caudovirales	Myoviridae	Peduovirus	Escherichia virus fiAA91ss	0	0	0	0	0	0	0	0	0	0	0	0	0	0	0	0	0	0	0	0	0	2.08	0	0	0	0	0	0	745.43	0	0	0	0	0	0	0	0	0	0	0	0	0
Enterobacteria phage mEp043 c-1	Viruses	Viruses_u_p	Viruses_u_c	Caudovirales	Siphoviridae	Siphoviridae_u_g	Enterobacteria phage mEp043 c-1	0	0	0	0	0	0	0	0	0	0	0	0	0	0	0	0	0	0	0	0	0	0	0	0	0	0	0	0	1075	0	0	0	0	0	0	0	0	0	0	0	0	0
Enterobacteria phage mEp235	Viruses	Viruses_u_p	Viruses_u_c	Caudovirales	Siphoviridae	Hendrixvirus	Enterobacteria phage mEp235	0	0	0	0	0	0	0	0	0	0	0	0	0	0	0	0	0	0	0	0	0	0	0	0	0	0	0	0	744.62	0	0	0	0	0	0	0	0	0	0	0	0	0
Enterobacteria phage mEp460	Viruses	Viruses_u_p	Viruses_u_c	Caudovirales	Siphoviridae	Siphoviridae_u_g	Enterobacteria phage mEp460	0	0	0	0	0	0	0	0	0	0	0	0	0	7.87	272.51	10.83	0	0	0	0	0	0	0	0	5.2	0	0	0	324.34	3.85	0	0	0	0	0	0	0	0	0	0	0	0
Escherichia virus mEpX1	Viruses	Viruses_u_p	Viruses_u_c	Caudovirales	Siphoviridae	Hk97virus	Escherichia virus mEpX1	0	0	0	0	0	0	0	0	0	0	0	0	0	0	0	0	0	0	0	0	0	0	0	0	0	0	0	6.76	8.82	0	0	0	0	0	0	0	0	0	0	0	0	0
Escherichia virus mEpX2	Viruses	Viruses_u_p	Viruses_u_c	Caudovirales	Siphoviridae	Hk97virus	Escherichia virus mEpX2	0	0	0	0	0	0	0	0	0	0	0	0	0	0	0	167.41	0	1462.97	0	0	0	0	0	0	0	0	0	0	5700.06	0	0	0	0	0	0	0	0	0	0	0	0	0
Enterobacteria phage phiP27	Viruses	Viruses_u_p	Viruses_u_c	Caudovirales	Myoviridae	Myoviridae_u_g	Enterobacteria phage phiP27	0	0	0	0	0	0	0	0	0	0	0	0	0	0	0	0	0	0	0	0	0	0	0	0	0	0	0	0	195.27	0	0	0	0	0	0	0	0	0	0	0	0	0
Enterobacterial phage mEp213	Viruses	Viruses_u_p	Viruses_u_c	Caudovirales	Siphoviridae	Siphoviridae_u_g	Enterobacterial phage mEp213	0	0	0	0	0	0	0	0	0	0	0	0	0	0	0	279.24	0	0	0	0	0	0	0	0	0	0	0	0	83.33	0	0	0	0	0	0	0	0	0	0	0	0	0
Escherichia virus mEp234	Viruses	Viruses_u_p	Viruses_u_c	Caudovirales	Siphoviridae	Hendrixvirus	Escherichia virus mEp234	0	0	0	0	0	0	0	0	0	0	0	0	0	0	0	0	0	0	0	0	0	0	0	0	0	0	0	0	0	0	0	0	0	0	0	0	0	0	0	0	0	0
Enterococcus phage phiEf11	Viruses	Viruses_u_p	Viruses_u_c	Caudovirales	Siphoviridae	Siphoviridae_u_g	Enterococcus phage phiEf11	0	0	0	0	0	0	0	0	0	0	0	0	0	61.47	0	0	0	0	0	0	0	0	0	0	0	0	0	0	0	244.27	0	0	2.85	0	0	0	0	0	0	0	0	0
Enterococcus virus FL1	Viruses	Viruses_u_p	Viruses_u_c	Caudovirales	Siphoviridae	Phifelvirus	Enterococcus virus FL1	0	0	0	0	0	0	0	0	0	0	0	0	0	0	0	0	0	0	0	0	0	0	0	0	0	0	0	0	0	5.83	0	0	0	0	0	0	0	0	0	0	0	0
Escherichia Stx1 converting phage	Viruses	Viruses_u_p	Viruses_u_c	Caudovirales	Podoviridae	Traversvirus	Escherichia Stx1 converting phage	0	0	0	0	0	0	0	0	0	0	0	0	0	0	0	0	0	0	0	0	0	0	0	0	0	0	0	0	1917.93	0	0	0	0	0	0	0	0	0	0	0	0	0
Escherichia virus HK75	Viruses	Viruses_u_p	Viruses_u_c	Caudovirales	Siphoviridae	Hendrixvirus	Escherichia virus HK75	0	0	0	0	0	0	0	0	0	0	0	0	0	0	0	0	0	0	0	0	0	0	0	0	0	0	0	0	5755.64	0	0	0	0	0	0	0	0	0	0	0	0	0
Escherichia virus Min27	Viruses	Viruses_u_p	Viruses_u_c	Caudovirales	Podoviridae	Traversvirus	Escherichia virus Min27	0	0	0	0	0	0	0	0	0	0	0	0	0	0	0	0	0	0	0	0	0	0	0	0	0	0	0	0	0	0	0	0	0	0	0	0	0	0	0	0	0	0
Escherichia phage P13374	Viruses	Viruses_u_p	Viruses_u_c	Caudovirales	Podoviridae	Oslovirus	Escherichia phage P13374	0	0	0	0	0	0	0	0	0	0	0	0	0	0	0	0	0	0	0	0	0	0	0	0	0	0	0	0	654.37	0	0	0	0	0	0	0	0	0	0	0	0	0
Escherichia virus RB3	Viruses	Viruses_u_p	Viruses_u_c	Caudovirales	Myoviridae	Tequatrovirus	Escherichia virus RB3	0	0	0	0	0	0	0	0	0	0	0	0	0	0	0	0	0	0	0	0	0	0	0	0	0	0	0	6.23	0	0	0	0	0	0	0	0	0	0	0	0	0	0
Escherichia phage TL-2011b	Viruses	Viruses_u_p	Viruses_u_c	Caudovirales	Podoviridae	Uetakevirus	Escherichia phage TL-2011b	0	0	0	0	0	0	0	0	0	0	0	0	0	0	0	0	0	0	0	0	0	0	36.59	0	0	0	0	0	1300.18	5.64	0	0	0	0	0	0	0	0	0	0	0	0
Escherichia virus TL2011	Viruses	Viruses_u_p	Viruses_u_c	Caudovirales	Podoviridae	Oslovirus	Escherichia virus TL2011	0	0	0	0	0	0	0	0	0	0	0	0	0	0	0	0	0	0	0	0	0	0	0	0	0	0	0	0	1021.22	0	0	0	0	0	0	0	0	0	0	0	0	0
Escherichia phage phAPEC8	Viruses	Viruses_u_p	Viruses_u_c	Caudovirales	Myoviridae	Myoviridae_u_g	Escherichia phage phAPEC8	0	0	0	0	0	0	0	0	0	0	0	0	0	0	0	0	0	0	0	0	0	0	0	0	7.76	0	0	0	0	0	0	0	0	0	0	0	0	0	0	0	0	0
Escherichia virus phiV10	Viruses	Viruses_u_p	Viruses_u_c	Caudovirales	Podoviridae	Uetakevirus	Escherichia virus phiV10	0	0	0	0	0	0	0	0	0	0	0	0	0	0	0	0	0	0	0	0	0	0	0	0	0	0	0	0	334	0	0	0	0	0	0	0	0	0	0	0	0	0
Peduovirus_u_s	Viruses	Viruses_u_p	Viruses_u_c	Caudovirales	Myoviridae	Peduovirus	Peduovirus_u_s	0	0	0	0	0	0	0	0	0	0	0	0	0	0	0	0	0	0	0	0	0	0	0	0	0	0	0	81.88	0	87.23	0	0	0	0	0	0	0	9.19	0	0	0	0
Escherichia virus pro147	Viruses	Viruses_u_p	Viruses_u_c	Caudovirales	Myoviridae	Peduovirus	Escherichia virus pro147	0	0	0	0	0	0	0	0	0	0	0	0	0	0	0	0	0	0	0	0	0	0	0	0	0	0	0	0	1571.11	14.91	0	0	0	0	0	0	0	0	0	0	0	0
Escherichia virus pro483	Viruses	Viruses_u_p	Viruses_u_c	Caudovirales	Myoviridae	Peduovirus	Escherichia virus pro483	0	0	0	0	0	0	0	0	0	0	0	0	0	0	0	0	0	0	0	0	0	0	0	0	0	0	0	0	4811.61	0	0	0	0	0	0	0	0	0	0	0	0	0
Escherichia virus 24B	Viruses	Viruses_u_p	Viruses_u_c	Caudovirales	Podoviridae	Traversvirus	Escherichia virus 24B	0	0	0	0	0	0	0	0	0	0	0	0	0	0	0	0	0	0	0	0	0	0	0	0	0	0	0	0	0	0	0	0	0	0	0	0	0	0	0	0	0	0
Escherichia virus 186	Viruses	Viruses_u_p	Viruses_u_c	Caudovirales	Myoviridae	Peduovirus	Escherichia virus 186	0	0	0	0	0	0	0	0	0	0	0	0	0	0	0	0	0	0	0	0	0	0	0	0	0	0	0	0	0	2.91	0	0	0	0	0	0	0	0	0	0	0	0
Escherichia virus HK022	Viruses	Viruses_u_p	Viruses_u_c	Caudovirales	Siphoviridae	Hendrixvirus	Escherichia virus HK022	0	0	0	0	0	0	0	0	0	0	0	0	0	0	0	0	0	0	0	0	0	0	7.04	0	0	0	0	0	1108.66	0	0	0	0	0	0	0	0	0	0	0	0	0
Escherichia virus HK97	Viruses	Viruses_u_p	Viruses_u_c	Caudovirales	Siphoviridae	Hendrixvirus	Escherichia virus HK97	15.2	0	0	0	0	0	0	0	0	0	0	0	0	0	0	0	0	0	0	0	0	24.62	0	0	0	0	0	0	3750.83	0	0	0	0	0	0	0	0	0	0	0	0	0
Escherichia virus P1	Viruses	Viruses_u_p	Viruses_u_c	Caudovirales	Myoviridae	Punavirus	Escherichia virus P1	0	0	0	0	0	0	0	0	0	0	0	0	0	0	0	0	0	0	0	0	0	0	0	0	0	0	0	0	45.64	0	0	0	0	0	0	0	0	0	0	0	0	0
Escherichia virus P2	Viruses	Viruses_u_p	Viruses_u_c	Caudovirales	Myoviridae	Peduovirus	Escherichia virus P2	0	0	0	0	0	0	0	0	0	0	0	0	0	0	0	0	0	0	0	0	0	0	0	0	0	0	0	0	1274.6	35.31	0	0	0	0	0	0	0	0	0	0	0	0
Escherichia virus Wphi	Viruses	Viruses_u_p	Viruses_u_c	Caudovirales	Myoviridae	Peduovirus	Escherichia virus Wphi	0	0	0	0	0	0	0	0	0	0	0	0	0	0	0	0	0	0	0	0	0	0	0	0	0	0	0	8.56	585.61	0	0	0	0	0	0	0	0	0	0	0	0	0
Chlamydia virus CPG1	Viruses	Viruses_u_p	Viruses_u_c	Viruses_u_o	Microviridae	Chlamydiamicrovirus	Chlamydia virus CPG1	69.76	0	0	0	0	0	0	0	0	0	0	0	0	0	0	0	0	0	0	0	0	0	0	0	0	0	0	0	0	0	0	0	0	0	0	0	0	0	0	0	0	0
Hpunavirus_u_s	Viruses	Viruses_u_p	Viruses_u_c	Caudovirales	Myoviridae	Hpunavirus	Hpunavirus_u_s	0	0	0	0	0	0	0	0	0	0	0	0	0	0	0	0	0	0	0	0	0	0	0	0	0	0	0	0	0	0	0	0	3.53	0	0	0	0	0	0	0	0	0
Lactobacillus phage LF1	Viruses	Viruses_u_p	Viruses_u_c	Caudovirales	Siphoviridae	Siphoviridae_u_g	Lactobacillus phage LF1	0	0	0	0	0	0	0	0	0	0	0	0	0	0	0	0	0	0	0	0	0	0	0	0	0	0	0	0	0	0	0	0	0	0	0	0	3.85	0	0	0	0	0
Lactobacillus phage Lc-Nu	Viruses	Viruses_u_p	Viruses_u_c	Caudovirales	Siphoviridae	Siphoviridae_u_g	Lactobacillus phage Lc-Nu	0	0	0	0	0	0	0	0	0	0	0	0	0	0	0	0	0	0	0	0	0	0	0	0	0	0	0	0	0	0	0	0	0	0	0	0	0	5.07	0	0	0	0
Lactococcus phage 28201	Viruses	Viruses_u_p	Viruses_u_c	Caudovirales	Siphoviridae	Siphoviridae_u_g	Lactococcus phage 28201	0	0	0	0	0	0	0	0	0	0	0	0	0	0	0	0	0	0	0	0	0	12.08	0	0	0	0	0	98.88	0	256.86	0	0	0	0	0	0	0	0	0	0	0	0
Lactococcus phage 98201	Viruses	Viruses_u_p	Viruses_u_c	Caudovirales	Siphoviridae	Siphoviridae_u_g	Lactococcus phage 98201	0	0	0	0	0	0	0	0	0	0	0	0	0	0	0	0	0	0	0	0	0	0	0	0	0	0	0	86.8	0	13.14	0	0	0	0	0	0	0	0	0	0	0	0
Lactococcus phage bIL286	Viruses	Viruses_u_p	Viruses_u_c	Caudovirales	Siphoviridae	Siphoviridae_u_g	Lactococcus phage bIL286	0	0	0	0	0	0	0	0	0	0	0	0	0	0	0	0	0	0	0	0	0	0	0	0	0	0	0	0	0	8.02	0	0	0	0	0	0	0	0	0	0	0	0
Lactococcus phage bIL310	Viruses	Viruses_u_p	Viruses_u_c	Caudovirales	Siphoviridae	Siphoviridae_u_g	Lactococcus phage bIL310	0	0	0	0	0	0	0	0	0	0	0	0	0	0	0	0	0	0	0	0	0	0	0	0	0	0	0	0	0	53.56	0	0	0	0	0	0	0	0	0	0	0	0
Lactococcus phage bIL311	Viruses	Viruses_u_p	Viruses_u_c	Caudovirales	Siphoviridae	Siphoviridae_u_g	Lactococcus phage bIL311	0	0	0	0	0	0	0	0	0	0	0	0	0	0	0	0	0	0	0	0	0	0	0	0	0	0	0	0	0	32.35	0	0	0	0	0	0	0	0	0	0	0	0
Lactococcus phage bIL312	Viruses	Viruses_u_p	Viruses_u_c	Caudovirales	Siphoviridae	Siphoviridae_u_g	Lactococcus phage bIL312	0	0	0	0	0	0	0	0	0	0	0	0	0	0	0	0	0	0	0	0	0	0	0	0	0	0	0	28.65	0	43.38	0	0	0	0	0	0	0	0	0	0	0	0
Listeria phage A118	Viruses	Viruses_u_p	Viruses_u_c	Caudovirales	Siphoviridae	Siphoviridae_u_g	Listeria phage A118	0	0	0	0	0	0	0	0	0	0	0	0	0	0	0	0	0	0	0	0	0	0	0	0	0	0	0	0	0	0	0	0	0	0	0	0	15.49	0	0	0	0	0
Corndogvirus_u_s	Viruses	Viruses_u_p	Viruses_u_c	Caudovirales	Siphoviridae	Corndogvirus	Corndogvirus_u_s	0	0	0	8.91	96.06	68.49	0	12.5	0	0.9	1.38	0	16.95	0	0	0	0	0	0	0	0	0	0	0	0	0	0	0	0	31.26	0	0	8.41	0	0	0	0	0	0	1.06	0	23.11
Fromanvirus_u_s	Viruses	Viruses_u_p	Viruses_u_c	Caudovirales	Siphoviridae	Fromanvirus	Fromanvirus_u_s	0	0	0	0	0	0	0	0	0	3.02	6.9	0	0	0	0	0	0	0	0	0	0	0	0	0	0	0	0	0	0	0	0	0	0	0	0	0	0	0	0	0	0	11.99
Mycobacterium phage 40AC	Viruses	Viruses_u_p	Viruses_u_c	Caudovirales	Siphoviridae	Fromanvirus	Mycobacterium phage 40AC	0	0	0	0	0	0	0	0	0	0	0	0	0	0	0	0	0	0	0	0	0	0	0	0	0	0	0	0	0	0	0	0	0	0	0	0	0	0	0	0	0	3.2
Mycobacterium virus SG4	Viruses	Viruses_u_p	Viruses_u_c	Caudovirales	Siphoviridae	Cheoctovirus	Mycobacterium virus SG4	0	0	0	0	15.95	0	0	0	0	0	0	0	0	0	0	0	0	0	0	0	0	0	0	0	0	0	0	0	0	0	0	0	0	0	0	0	0	0	0	0	0	0
Pectobacterium phage PM1	Viruses	Viruses_u_p	Viruses_u_c	Caudovirales	Myoviridae	Myoviridae_u_g	Pectobacterium phage PM1	0	0	0	0	0	0	0	0	0	0	0	0	0	0	0	0	0	0	0	0	0	0	0	0	0	0	0	0	0	0	0	0	0	0	6.68	0	0	0	0	0	0	0
Pelagibacter phage HTVC008M	Viruses	Viruses_u_p	Viruses_u_c	Caudovirales	Myoviridae	Myoviridae_u_g	Pelagibacter phage HTVC008M	0	0	0	0	0	0	0	0	0	0	0	0	0	0	0	0	0	0	0	0	0	0	0	87.16	0	0	0	0	0	0	0	8.92	0	0	0	0	0	0	0	0	0	0
Pelagibacter phage HTVC010P	Viruses	Viruses_u_p	Viruses_u_c	Caudovirales	Podoviridae	Podoviridae_u_g	Pelagibacter phage HTVC010P	0	0	0	0	24.41	5.85	0	0	16.47	101.77	57.01	7.97	0	0	0	0	0	0	0	0	0	0	0	1163.27	0	0	0	0	8.72	25.06	207.47	70.7	217.59	0	0	0	0	3.54	0	4.69	19.44	13.2
Pelagibacter phage HTVC011P	Viruses	Viruses_u_p	Viruses_u_c	Caudovirales	Autographiviridae	Autographiviridae_u_g	Pelagibacter phage HTVC011P	0	0	0	0	24.8	8.5	0	0	0	18.06	3.92	0	0	0	0	0	0	0	0	0	0	0	0	112.9	0	0	0	0	0	12.76	78.99	65.14	71.63	0	0	0	0	0	0	10.88	0	5.54
Pelagibacter phage HTVC019P	Viruses	Viruses_u_p	Viruses_u_c	Caudovirales	Autographiviridae	Autographiviridae_u_g	Pelagibacter phage HTVC019P	0	0	0	0	0	4.63	0	0	0	0	0	0	0	0	0	0	0	0	0	0	0	0	0	1017.38	0	0	0	0	0	6.22	24.93	24.78	12.04	0	0	0	0	0	0	0	0	0
Polaribacter virus P12002L	Viruses	Viruses_u_p	Viruses_u_c	Caudovirales	Siphoviridae	Incheonvrus	Polaribacter virus P12002L	0	0	0	0	0	0	0	0	0	0	0	0	0	0	0	0	0	0	0	0	0	0	0	0	0	0	0	0	0	0	0	0	0	0	0	0	0	0	0	0	0	0
Polaribacter virus P12002S	Viruses	Viruses_u_p	Viruses_u_c	Caudovirales	Siphoviridae	Incheonvrus	Polaribacter virus P12002S	0	0	0	0	0	0	0	0	0	0	0	0	0	0	0	0	0	0	0	0	0	0	0	0	0	0	0	0	0	0	0	0	0	0	0	0	0	0	0	0	0	0
Myoviridae_u_s	Viruses	Viruses_u_p	Viruses_u_c	Caudovirales	Myoviridae	Myoviridae_u_g	Myoviridae_u_s	78.91	5.36	0	70.89	62.94	121.07	32.2	0.59	119.34	84.74	86.78	28.14	10.18	17.74	42.14	0	1.01	29.28	40.3	73.02	27.49	11.73	3.07	33.2	4.91	0	0	41.27	47.11	212.2	54.83	145.43	67.83	44.51	20.11	0	176.4	10.73	35.78	30.6	9.6	163.05
Prochlorococcus phage P-HM2	Viruses	Viruses_u_p	Viruses_u_c	Caudovirales	Myoviridae	Myoviridae_u_g	Prochlorococcus phage P-HM2	0	0	0	0	0	0	0	0	0	0	0	0	0	0	0	0	0	0	0	0	0	0	0	0	0	0	0	0	0	0	0	0	0	0	0	0	0	0	0	0	0	0
Prochlorococcus phage P-RSM4	Viruses	Viruses_u_p	Viruses_u_c	Caudovirales	Myoviridae	Myoviridae_u_g	Prochlorococcus phage P-RSM4	0	0	0	0	0	0	0	0	0	23.88	31.72	0	0	0	0	0	0	0	0	0	0	0	0	28.91	0	0	0	0	0	0	43.63	45.16	77.14	0	0	0	0	0	0	33.33	0	23.36
Prochlorococcus phage P-SSM2	Viruses	Viruses_u_p	Viruses_u_c	Caudovirales	Myoviridae	Myoviridae_u_g	Prochlorococcus phage P-SSM2	0	0	0	0	0	0	0	0	18.5	49.52	57.74	16.56	0	0	0	0	0	0	0	0	0	0	0	33.45	0	0	0	0	0	16.29	77.25	90.18	128.72	0	0	0	9.53	0	0	50.05	18.39	65.57
Prochlorococcus phage P-SSM3	Viruses	Viruses_u_p	Viruses_u_c	Caudovirales	Myoviridae	Myoviridae_u_g	Prochlorococcus phage P-SSM3	0	0	0	0	0	0	0	0	0	0	0	0	0	0	0	0	0	0	0	0	0	0	0	7.8	0	0	0	0	0	0	17.15	0	36.98	0	0	0	0	0	0	14.15	0	0
Prochlorococcus phage P-SSM4	Viruses	Viruses_u_p	Viruses_u_c	Caudovirales	Myoviridae	Myoviridae_u_g	Prochlorococcus phage P-SSM4	0	0	0	0	0	0	0	0	0	0	0	0	0	0	0	0	0	0	0	0	0	0	0	8.85	0	0	0	0	0	0	0	0	0	0	0	0	0	0	0	0	0	0
Prochlorococcus phage P-SSM7	Viruses	Viruses_u_p	Viruses_u_c	Caudovirales	Myoviridae	Myoviridae_u_g	Prochlorococcus phage P-SSM7	0	0	0	0	0	0	0	0	0	11.48	12.34	0	0	0	0	0	0	0	0	0	0	0	0	24.23	0	0	0	0	0	0	19.86	24.14	34.15	0	0	0	0	0	0	14.19	0	20.1
Prochlorococcus phage P-TIM68	Viruses	Viruses_u_p	Viruses_u_c	Caudovirales	Myoviridae	Myoviridae_u_g	Prochlorococcus phage P-TIM68	0	0	0	0	9.03	0	0	0	24.68	56.96	60.55	23.1	0	0	0	0	0	0	0	0	0	0	0	22.55	0	0	0	0	0	16.07	94.15	90.75	138.26	0	0	0	15.58	0	0	69.32	23.5	86.96
Prochlorococcus phage Syn1	Viruses	Viruses_u_p	Viruses_u_c	Caudovirales	Myoviridae	Myoviridae_u_g	Prochlorococcus phage Syn1	0	0	0	0	9.93	0	0	0	43.08	76.82	100.6	34.71	0	0	0	0	0	0	0	0	0	0	0	108.54	0	0	0	0	0	0	114.63	102.14	151.26	0	0	0	12.87	0	0	114.08	17.91	113.26
Prochlorococcus phage Syn33	Viruses	Viruses_u_p	Viruses_u_c	Caudovirales	Myoviridae	Myoviridae_u_g	Prochlorococcus phage Syn33	0	0	0	0	0	0	0	0	0	38.19	47.53	13.73	0	0	0	0	0	0	0	0	0	0	0	78.79	0	0	0	0	0	0	68.33	75.42	124.23	0	0	0	0	0	0	57.78	0	51.95
Propionibacterium phage Enoki	Viruses	Viruses_u_p	Viruses_u_c	Caudovirales	Siphoviridae	Pahexavirus	Propionibacterium phage Enoki	0	0	0	0	0	0	0	0	0	0	0	0	0	0	0	0	0	0	0	0	0	0	0	0	0	0	0	0	0	0	0	0	3.04	0	0	0	0	0	0	0	0	0
Propionibacterium phage PHL055N00	Viruses	Viruses_u_p	Viruses_u_c	Caudovirales	Siphoviridae	Pahexavirus	Propionibacterium phage PHL055N00	0	0	0	0	0	0	0	0	0	0	0	0	0	0	0	0	0	0	0	0	0	0	0	0	0	0	0	0	0	0	0	0	0	0	0	0	0	0	0	0	0	0
Propionibacterium virus PHL152M00	Viruses	Viruses_u_p	Viruses_u_c	Caudovirales	Siphoviridae	Pahexavirus	Propionibacterium virus PHL152M00	0	0	0	0	0	0	0	0	0	0	0	0	0	0	0	0	0	0	0	0	0	0	0	0	0	0	0	0	0	0	0	0	0	0	0	0	0	0	0	0	0	0
Viruses_u_s	Viruses	Viruses_u_p	Viruses_u_c	Viruses_u_o	Viruses_u_f	Viruses_u_g	Viruses_u_s	0	0	0	0	0	0	0	0	0	0	0	0	0	0	0	0	0	0	4.86	0	0	0	0	0	0	0	0	0	0	0	0	0	0	0	0	0	0	0	0	0	0	0
Pseudomonas phage F10	Viruses	Viruses_u_p	Viruses_u_c	Caudovirales	Siphoviridae	Siphoviridae_u_g	Pseudomonas phage F10	0	0	0	0	0	0	0	0	0	0	6.37	0	0	0	0	0	0	0	0	0	0	0	0	0	0	0	0	0	0	0	0	0	0	0	0	0	0	0	0	0	0	0
Pseudomonas phage JBD25	Viruses	Viruses_u_p	Viruses_u_c	Caudovirales	Siphoviridae	Siphoviridae_u_g	Pseudomonas phage JBD25	0	0	0	0	3.06	0	0	0	0	0	0	0	0	0	0	0	0	0	0	0	0	0	0	0	0	0	0	0	0	0	0	0	0	0	0	0	0	0	0	0	0	0
Puniceispirillum phage HMO-2011	Viruses	Viruses_u_p	Viruses_u_c	Caudovirales	Podoviridae	Podoviridae_u_g	Puniceispirillum phage HMO-2011	0	0	0	0	62.22	23.54	0	0	60.49	111.81	135.41	14.26	18.99	0	0	0	0	0	0	0	0	12.81	0	75.88	0	0	0	0	24.31	38.46	271.22	131.29	169.38	117.07	0	0	7.76	0	9.39	58.01	28.87	56.6
Rhodobacter phage RcapNL	Viruses	Viruses_u_p	Viruses_u_c	Caudovirales	Siphoviridae	Siphoviridae_u_g	Rhodobacter phage RcapNL	0	0	0	0	0	0	0	0	0	0	0	0	0	0	0	0	0	0	0	0	0	0	0	0	0	0	0	0	0	0	2.27	0	0	35.93	0	0	0	0	0	0	0	0
Rhodovulum phage RS1	Viruses	Viruses_u_p	Viruses_u_c	Caudovirales	Siphoviridae	Siphoviridae_u_g	Rhodovulum phage RS1	0	0	0	0	0	0	0	0	0	80.95	0	0	0	0	0	0	0	0	0	0	0	0	0	0	0	0	0	0	0	0	0	0	0	0	0	0	0	0	0	0	0	0
Ruegeria phage DSS3-P1	Viruses	Viruses_u_p	Viruses_u_c	Caudovirales	Siphoviridae	Siphoviridae_u_g	Ruegeria phage DSS3-P1	0	0	0	0	0	0	0	0	1495.77	0	12.5	0	0	0	0	0	0	0	0	0	0	0	0	0	0	0	0	0	0	0	0	0	0	0	0	0	18.36	0	0	0	0	0
Salmonella phage 103203_sal5	Viruses	Viruses_u_p	Viruses_u_c	Caudovirales	Podoviridae	Lederbergvirus	Salmonella phage 103203_sal5	0	0	0	0	0	0	0	0	0	0	0	0	0	0	0	0	0	0	0	0	0	0	0	0	0	0	0	0	617.12	0	0	0	0	0	0	0	0	0	0	0	0	0
Lederbergvirus_u_s	Viruses	Viruses_u_p	Viruses_u_c	Caudovirales	Podoviridae	Lederbergvirus	Lederbergvirus_u_s	0	0	0	0	0	0	0	0	0	0	0	0	0	0	0	0	0	0	0	0	0	0	0	0	0	0	0	0	0	0	0	0	0	0	0	0	0	4.4	0	0	0	0
Uetakevirus_u_s	Viruses	Viruses_u_p	Viruses_u_c	Caudovirales	Podoviridae	Uetakevirus	Uetakevirus_u_s	0	0	0	0	0	0	0	0	0	0	0	0	0	0	0	0	0	0	0	0	0	0	0	0	0	0	0	0	0	0	0	0	0	0	0	0	0	0	0	0	0	0
Salmonella virus 9NA	Viruses	Viruses_u_p	Viruses_u_c	Caudovirales	Siphoviridae	Nonanavirus	Salmonella virus 9NA	0	0	0	0	0	0	0	0	0	0	0	0	0	0	0	0	0	0	0	0	0	0	0	0	0	0	0	0	0	0	3.71	0	0	0	0	0	0	0	0	0	0	0
Salmonella virus FSLSP004	Viruses	Viruses_u_p	Viruses_u_c	Caudovirales	Myoviridae	Peduovirus	Salmonella virus FSLSP004	0	0	0	0	0	0	0	0	0	0	0	0	0	0	0	0	0	0	0	0	0	0	0	0	0	0	0	0	1165.71	0	0	0	0	0	0	0	0	0	0	0	0	0
Salmonella phage RE-2010	Viruses	Viruses_u_p	Viruses_u_c	Caudovirales	Myoviridae	Peduovirus	Salmonella phage RE-2010	0	0	0	0	0	0	0	0	0	0	0	0	0	0	0	0	0	0	0	0	0	12.4	12.54	0	0	0	0	0	2533.12	0	0	0	0	0	0	0	0	0	0	0	0	0
Salmonella virus SJ46	Viruses	Viruses_u_p	Viruses_u_c	Caudovirales	Myoviridae	Punavirus	Salmonella virus SJ46	0	0	0	0	0	0	0	0	0	0	0	0	0	0	0	0	0	0	0	0	0	0	0	0	0	0	0	0	15.72	0	0	0	9.71	0	0	0	0	0	0	0	0	0
Salmonella phage SPN3UB	Viruses	Viruses_u_p	Viruses_u_c	Caudovirales	Siphoviridae	Siphoviridae_u_g	Salmonella phage SPN3UB	0	0	0	0	0	0	0	0	0	0	3.99	0	0	0	0	0	0	0	0	0	0	0	0	0	0	0	0	0	0	0	0	0	0	0	0	0	0	0	0	0	0	0
Salmonella phage ST64B	Viruses	Viruses_u_p	Viruses_u_c	Caudovirales	Myoviridae	Myoviridae_u_g	Salmonella phage ST64B	0	0	0	0	0	0	0	0	0	0	0	0	0	0	0	0	0	0	0	0	0	0	0	0	0	0	0	0	0	0	0	0	0	0	0	3.08	0	0	0	0	0	0
Salmonella virus Epsilon15	Viruses	Viruses_u_p	Viruses_u_c	Caudovirales	Podoviridae	Uetakevirus	Salmonella virus Epsilon15	0	0	0	0	0	0	0	0	0	0	0	0	0	0	0	0	0	0	0	0	0	0	0	0	0	0	0	0	0	0	0	0	0	0	0	0	0	0	0	0	0	0
Salmonella phage epsilon34	Viruses	Viruses_u_p	Viruses_u_c	Caudovirales	Podoviridae	Lederbergvirus	Salmonella phage epsilon34	0	0	0	0	0	0	0	0	0	0	0	0	0	0	0	0	0	0	0	0	0	0	0	0	0	0	0	14.98	543.83	0	0	0	0	0	0	0	0	0	0	0	0	0
Salmonella phage g341c	Viruses	Viruses_u_p	Viruses_u_c	Caudovirales	Podoviridae	Lederbergvirus	Salmonella phage g341c	0	0	0	0	0	0	0	0	0	0	0	0	0	0	0	0	0	0	0	0	0	0	0	0	0	0	0	0	11.93	0	0	0	0	0	0	0	0	0	0	0	0	0
Salmonella phage vB_SemP_Emek	Viruses	Viruses_u_p	Viruses_u_c	Caudovirales	Podoviridae	Lederbergvirus	Salmonella phage vB_SemP_Emek	0	0	0	0	0	0	0	0	0	0	0	0	0	0	0	0	0	0	0	0	0	0	0	0	0	0	0	121.15	1694.89	0	0	0	0	0	0	0	0	0	0	0	0	0
Salmonella phage vB_SosS_Oslo	Viruses	Viruses_u_p	Viruses_u_c	Caudovirales	Siphoviridae	Siphoviridae_u_g	Salmonella phage vB_SosS_Oslo	0	0	0	0	0	0	0	0	0	0	0	0	0	2220.75	31.8	2187.82	728.74	1776.28	0	0	0	0	0	0	0	147.12	29.85	0	0	0	0	0	0	0	0	0	0	0	0	0	0	0
Salmonella virus HK620	Viruses	Viruses_u_p	Viruses_u_c	Caudovirales	Podoviridae	Lederbergvirus	Salmonella virus HK620	0	0	0	0	0	0	0	0	0	0	0	0	0	0	0	0	0	0	0	0	0	9.91	0	0	0	0	0	0	2598.8	3.03	0	0	0	0	0	0	0	0	5.85	0	0	0
Salmonella virus P22	Viruses	Viruses_u_p	Viruses_u_c	Caudovirales	Podoviridae	Lederbergvirus	Salmonella virus P22	0	0	0	0	0	0	0	0	0	0	0	0	0	0	0	0	0	0	0	0	0	0	0	0	0	0	0	0	12.03	0	0	0	0	0	0	0	0	0	0	0	0	0
Salmonella virus PsP3	Viruses	Viruses_u_p	Viruses_u_c	Caudovirales	Myoviridae	Peduovirus	Salmonella virus PsP3	0	0	0	0	0	0	0	0	0	0	0	0	0	0	0	0	0	0	0	0	0	0	0	0	0	0	0	0	0	17.44	0	0	0	0	0	0	0	0	0	0	0	0
Salmonella virus ST64T	Viruses	Viruses_u_p	Viruses_u_c	Caudovirales	Podoviridae	Lederbergvirus	Salmonella virus ST64T	0	0	0	0	0	0	0	0	0	0	0	0	0	0	0	0	0	0	0	0	0	0	0	0	0	0	0	0	0	0	0	0	0	0	0	0	0	0	0	0	0	0
Serratia phage Eta	Viruses	Viruses_u_p	Viruses_u_c	Caudovirales	Siphoviridae	Siphoviridae_u_g	Serratia phage Eta	0	0	0	0	0	0	0	0	0	0	0	0	0	0	0	0	0	0	0	0	0	0	0	0	0	0	0	0	0	0	0	0	0	0	0	0	0	0	0	0	0	0
Pocjvirus_u_s	Viruses	Viruses_u_p	Viruses_u_c	Caudovirales	Podoviridae	Pocjvirus	Pocjvirus_u_s	0	0	0	0	0	0	0	0	0	0	0	0	0	4.18	0	0	0	0	292.66	107.09	21.41	0	0	0	0	0	0	0	0	0	0	0	0	0	0	0	0	0	0	0	0	0
Shigella virus 7502Stx	Viruses	Viruses_u_p	Viruses_u_c	Caudovirales	Podoviridae	Diegovirus	Shigella virus 7502Stx	0	0	0	0	0	0	0	0	0	0	0	0	0	0	0	0	0	0	0	0	0	0	0	0	0	0	0	0	228.08	0	0	0	0	0	0	0	0	0	0	0	0	0
Shigella virus POCJ13	Viruses	Viruses_u_p	Viruses_u_c	Caudovirales	Podoviridae	Diegovirus	Shigella virus POCJ13	0	0	0	0	0	0	0	0	0	0	0	0	0	0	0	0	0	0	0	0	0	0	0	0	0	0	0	0	2.41	0	0	0	0	0	0	0	0	0	0	0	0	0
Shigella phage SfII	Viruses	Viruses_u_p	Viruses_u_c	Caudovirales	Myoviridae	Myoviridae_u_g	Shigella phage SfII	0	0	0	0	0	0	0	0	0	0	0	0	0	0	0	0	0	0	0	0	0	0	0	0	0	0	0	0	0	0	0	0	0	0	0	0	0	0	0	0	0	0
Shigella phage SfIV	Viruses	Viruses_u_p	Viruses_u_c	Caudovirales	Myoviridae	Myoviridae_u_g	Shigella phage SfIV	0	0	0	0	0	10.47	0	0	0	8.35	0	0	0	0	0	0	0	0	3.64	0	0	0	0	0	0	0	0	3.25	0	0	0	0	0	0	0	0	0	0	0	0	0	0
Shigella virus VASD	Viruses	Viruses_u_p	Viruses_u_c	Caudovirales	Podoviridae	Oslovirus	Shigella virus VASD	0	0	0	0	0	0	0	0	0	0	0	0	0	0	0	0	0	0	0	0	0	0	0	0	0	0	0	0	55.28	0	0	0	0	0	0	0	0	0	0	0	0	0
Shigella virus Sf6	Viruses	Viruses_u_p	Viruses_u_c	Caudovirales	Podoviridae	Lederbergvirus	Shigella virus Sf6	0	0	0	8.5	0	0	0	0	0	0	0	0	0	0	0	0	0	0	0	0	0	0	8.5	0	0	0	0	43.17	2801.22	0	0	0	0	0	0	0	0	0	0	0	0	0
Silicibacter phage DSS3phi2	Viruses	Viruses_u_p	Viruses_u_c	Caudovirales	Podoviridae	Baltimorevirus	Silicibacter phage DSS3phi2	0	0	0	0	0	0	0	0	0	0	0	0	0	0	0	0	0	0	0	0	0	0	0	0	0	0	0	0	0	0	0	0	0	0	0	0	0	0	0	0	0	0
Staphylococcus phage SPbeta-like	Viruses	Viruses_u_p	Viruses_u_c	Caudovirales	Siphoviridae	Spbetavirus	Staphylococcus phage SPbeta-like	0	0	0	0	0	0	0	0	0	4.02	3.63	0	0	0	0	0	0	0	0	0	0	0	0	0	0	0	0	0	0	0	0	0	0	0	0	0	0	0	0	0	0	0
Staphylococcus phage StB20	Viruses	Viruses_u_p	Viruses_u_c	Caudovirales	Siphoviridae	Siphoviridae_u_g	Staphylococcus phage StB20	0	0	0	0	15.05	10.12	0	5.41	12.07	12.86	20.62	0	0	0	0	0	0	0	0	0	0	0	0	0	0	0	0	0	0	0	0	0	0	0	0	0	0	0	0	0	0	0
Staphylococcus phage StB20-like	Viruses	Viruses_u_p	Viruses_u_c	Caudovirales	Siphoviridae	Siphoviridae_u_g	Staphylococcus phage StB20-like	0	0	0	0	3.36	0	3.01	5.44	23.7	0	19.24	0	0	0	0	0	0	0	0	0	0	0	0	0	0	0	0	0	0	0	0	0	0	0	0	0	0	0	0	0	0	0
Staphylococcus virus CNPH82	Viruses	Viruses_u_p	Viruses_u_c	Caudovirales	Siphoviridae	Phietavirus	Staphylococcus virus CNPH82	0	0	0	0	0	0	0	0	0	0	16.41	0	0	0	0	0	0	0	0	0	0	0	0	0	0	0	0	0	0	0	0	12.94	0	0	0	0	0	0	0	0	0	0
Staphylococcus virus IPLA5	Viruses	Viruses_u_p	Viruses_u_c	Caudovirales	Siphoviridae	Phietavirus	Staphylococcus virus IPLA5	0	0	0	0	0	0	0	0	0	0	13.77	0	0	0	0	0	0	0	0	0	0	0	0	0	0	0	0	0	0	0	0	0	0	0	0	0	0	0	0	0	0	0
Staphylococcus virus IPLA7	Viruses	Viruses_u_p	Viruses_u_c	Caudovirales	Siphoviridae	Phietavirus	Staphylococcus virus IPLA7	0	0	0	0	0	0	0	0	0	6.88	16.21	21.01	0	0	0	0	0	0	0	0	0	0	0	0	0	0	0	0	0	0	0	0	0	0	0	0	0	0	0	0	0	0
Streptococcus phage 20617	Viruses	Viruses_u_p	Viruses_u_c	Caudovirales	Siphoviridae	Brussowvirus	Streptococcus phage 20617	0	0	0	0	0	0	0	0	0	0	0	0	0	0	0	0	0	0	0	0	0	0	0	0	0	0	0	0	0	0	0	0	6.55	0	0	5.43	0	0	0	0	0	0
Streptococcus phage P9	Viruses	Viruses_u_p	Viruses_u_c	Caudovirales	Siphoviridae	Siphoviridae_u_g	Streptococcus phage P9	0	0	0	0	0	0	0	0	0	0	0	0	0	0	0	0	0	0	0	0	0	0	26.45	0	0	0	0	0	0	0	0	0	0	0	0	0	0	0	0	0	0	0
Streptococcus phage PH10	Viruses	Viruses_u_p	Viruses_u_c	Caudovirales	Siphoviridae	Siphoviridae_u_g	Streptococcus phage PH10	0	0	0	0	0	0	0	0	0	0	0	0	0	0	0	0	0	0	0	0	0	0	0	0	0	0	0	0	0	0	0	0	0	18.13	0	0	0	0	0	0	0	0
Streptococcus phage SpSL1	Viruses	Viruses_u_p	Viruses_u_c	Caudovirales	Siphoviridae	Siphoviridae_u_g	Streptococcus phage SpSL1	0	0	0	0	0	0	0	0	0	0	0	0	0	0	0	0	0	0	0	0	0	0	0	0	7.18	0	0	0	0	0	0	0	0	0	0	0	0	0	0	0	0	0
Stx2-converting phage 1717	Viruses	Viruses_u_p	Viruses_u_c	Caudovirales	Siphoviridae	Siphoviridae_u_g	Stx2-converting phage 1717	0	0	0	0	0	13.06	0	0	0	0	0	0	0	0	0	0	0	0	0	0	0	38.91	6.29	0	0	0	0	0	5506.54	0	0	0	0	0	0	9	0	18.99	0	0	0	0
Stx2-converting phage 86	Viruses	Viruses_u_p	Viruses_u_c	Caudovirales	Podoviridae	Traversvirus	Stx2-converting phage 86	0	0	0	0	0	0	0	0	0	0	0	0	0	0	0	52.94	0	0	0	0	0	0	0	0	0	0	0	0	1325.38	0	0	0	0	41.03	0	0	0	0	0	0	0	0
Synechococcus phage ACG-2014b	Viruses	Viruses_u_p	Viruses_u_c	Caudovirales	Myoviridae	Myoviridae_u_g	Synechococcus phage ACG-2014b	0	0	0	0	0	0	0	0	0	21.51	20.65	0	0	0	0	0	0	0	0	0	0	0	0	31.02	0	0	0	0	0	0	24.65	57.34	59.22	0	0	0	0	0	0	32.91	0	14.33
Synechococcus phage ACG-2014c	Viruses	Viruses_u_p	Viruses_u_c	Caudovirales	Myoviridae	Myoviridae_u_g	Synechococcus phage ACG-2014c	0	0	0	0	8.43	0	0	0	20.35	23.96	31.74	11.73	0	0	0	0	0	0	0	0	0	0	0	117.25	0	0	0	0	0	0	41.59	35.6	57.87	0	0	0	0	0	0	30.58	0	30.47
Synechococcus phage ACG-2014d	Viruses	Viruses_u_p	Viruses_u_c	Caudovirales	Myoviridae	Myoviridae_u_g	Synechococcus phage ACG-2014d	0	0	0	0	0	0	0	0	15.69	45.52	75.84	19.34	0	0	0	0	0	0	0	0	0	0	0	36.57	0	0	0	0	0	0	94.3	91.3	136.92	0	0	0	0	0	0	74.3	19.03	90.35
Synechococcus phage ACG-2014e	Viruses	Viruses_u_p	Viruses_u_c	Caudovirales	Myoviridae	Myoviridae_u_g	Synechococcus phage ACG-2014e	0	0	0	0	0	0	0	0	0	14.16	23.33	0	0	0	0	0	0	0	0	0	0	0	0	86.77	0	0	0	0	0	0	54.33	60.7	39.64	0	0	0	0	0	0	21.32	4.31	21.42
Synechococcus phage ACG-2014f	Viruses	Viruses_u_p	Viruses_u_c	Caudovirales	Myoviridae	Myoviridae_u_g	Synechococcus phage ACG-2014f	0	0	0	0	0	0	0	0	0	13.05	18.07	0	0	0	0	0	0	0	0	0	0	0	0	16.91	0	0	0	0	0	0	25.55	31.44	58.43	0	0	0	0	0	0	27.53	0	36
Synechococcus phage ACG-2014g	Viruses	Viruses_u_p	Viruses_u_c	Caudovirales	Myoviridae	Myoviridae_u_g	Synechococcus phage ACG-2014g	0	0	0	0	7.44	0	0	0	0	27.7	36.44	10.7	0	0	0	0	0	0	0	0	0	0	0	28.72	0	0	0	0	0	0	50.48	54.92	71.51	0	0	0	0	0	0	18.42	11.08	36.45
Synechococcus phage ACG-2014h	Viruses	Viruses_u_p	Viruses_u_c	Caudovirales	Myoviridae	Myoviridae_u_g	Synechococcus phage ACG-2014h	0	0	0	0	39.74	0	0	0	18.99	74.6	100.56	35.35	0	0	0	0	0	0	0	0	0	0	0	314.05	0	0	0	0	0	12.35	100.23	108.99	157.11	0	0	0	0	0	0	105.3	18.07	100.85
Synechococcus phage ACG-2014i	Viruses	Viruses_u_p	Viruses_u_c	Caudovirales	Myoviridae	Myoviridae_u_g	Synechococcus phage ACG-2014i	0	0	0	0	14.45	0	0	0	22.01	47.43	73.39	20.09	0	0	0	0	0	0	0	0	0	0	0	120.89	0	0	0	0	0	0	100.55	113.56	148.67	0	0	0	0	0	0	71.01	16.78	85.91
Synechococcus phage ACG-2014j	Viruses	Viruses_u_p	Viruses_u_c	Caudovirales	Myoviridae	Myoviridae_u_g	Synechococcus phage ACG-2014j	0	0	0	0	5.82	0	0	0	12.72	36.15	36.98	8.07	0	0	0	0	0	0	0	0	0	0	0	111.79	0	0	0	0	0	0	34.48	46.08	97.02	0	0	0	0	0	0	23.78	9.13	37.82
Synechococcus phage S-CAM1	Viruses	Viruses_u_p	Viruses_u_c	Caudovirales	Myoviridae	Myoviridae_u_g	Synechococcus phage S-CAM1	0	0	0	0	23.84	0	0	0	13.56	44.1	47.19	17.9	0	0	0	0	0	0	0	0	0	0	0	72.81	0	0	0	0	0	13	59.69	65.31	106.31	0	0	0	0	0	0	47.73	0	47.66
Synechococcus phage S-CAM22	Viruses	Viruses_u_p	Viruses_u_c	Caudovirales	Myoviridae	Myoviridae_u_g	Synechococcus phage S-CAM22	0	0	0	0	10.76	0	0	0	14.29	48.49	67.82	20.44	0	0	0	0	0	0	0	0	0	0	0	80.4	0	0	0	0	0	12.44	97.67	109.15	204.72	0	0	0	0	0	0	89.83	24.7	71.56
Synechococcus phage S-CAM3	Viruses	Viruses_u_p	Viruses_u_c	Caudovirales	Myoviridae	Myoviridae_u_g	Synechococcus phage S-CAM3	0	0	0	0	49.1	23.33	0	0	32.9	109.98	123.64	46.88	0	0	0	0	0	0	0	0	0	0	0	216.01	0	0	0	0	0	14.95	168.75	213.82	276.68	0	0	0	24.17	0	0	57.52	35.19	64.36
Synechococcus phage S-CAM4	Viruses	Viruses_u_p	Viruses_u_c	Caudovirales	Myoviridae	Myoviridae_u_g	Synechococcus phage S-CAM4	0	0	0	0	18.35	0	0	0	0	38.71	34.83	7.19	0	0	0	0	0	0	0	0	0	0	0	285.91	0	0	0	0	0	0	37.6	44.37	95.81	0	0	0	0	0	0	19.59	0	44.66
Synechococcus phage S-CAM7	Viruses	Viruses_u_p	Viruses_u_c	Caudovirales	Myoviridae	Myoviridae_u_g	Synechococcus phage S-CAM7	0	0	0	0	0	0	0	0	0	21.96	24.42	0	0	0	0	0	0	0	0	0	0	0	0	0	0	0	0	0	0	0	46.2	48.51	61.58	0	0	0	0	0	0	21.77	0	30.62
Synechococcus phage S-CAM8	Viruses	Viruses_u_p	Viruses_u_c	Caudovirales	Myoviridae	Myoviridae_u_g	Synechococcus phage S-CAM8	0	0	0	0	0	0	0	0	0	40.03	22.51	8.04	0	0	0	0	0	0	0	0	0	0	0	27.17	0	0	0	0	0	0	46.43	60.85	71.06	0	0	0	0	0	0	26.62	0	31.05
Synechococcus phage S-CAM9	Viruses	Viruses_u_p	Viruses_u_c	Caudovirales	Myoviridae	Myoviridae_u_g	Synechococcus phage S-CAM9	6.24	0	11.6	18.79	720.71	271.27	0	17.62	575.89	2193.86	2152.44	853.49	18.1	0	0	8.5	0	9.45	65.28	88.82	19.06	38.62	0	934.82	0	0	0	105.08	146.32	501.1	3014.41	3921.62	6789.2	13.83	0	0	262.06	43.92	50.9	3796.05	772.32	2445.61
Podoviridae_u_s	Viruses	Viruses_u_p	Viruses_u_c	Caudovirales	Podoviridae	Podoviridae_u_g	Podoviridae_u_s	0	0	0	0	0	0	0	0	0	0	0	0	0	143.8	238.23	15.25	23.94	24.32	93.81	103.46	41.39	0	0	0	0	0	0	0	4.65	6.78	0	23421.8	0	0	0	17.72	3.3	13.14	0	15.52	0	0.68
Synechococcus phage S-CBP1	Viruses	Viruses_u_p	Viruses_u_c	Caudovirales	Autographiviridae	Autographiviridae_u_g	Synechococcus phage S-CBP1	73.95	50.52	8.73	470.88	3145.78	1870.69	24.5	193.23	2355.38	430.74	1060.89	251.77	611.72	1028.38	1528.05	169.49	128.12	271.76	0	151.16	148.6	52.25	13.31	423.57	49.5	0	0	742.95	1013.47	4009.07	1795.71	1415.67	1016.91	1283.37	0	0	605.42	86.98	245.66	281.64	52	468.05
Synechococcus phage S-CBP2	Viruses	Viruses_u_p	Viruses_u_c	Caudovirales	Autographiviridae	Autographiviridae_u_g	Synechococcus phage S-CBP2	176.29	0	14.73	21.28	1828.71	626.89	0	54.77	1630.58	222.69	745.79	174.52	12.33	134.32	307.31	50.34	18.56	584.17	46.3	0	47.66	72.87	0	608.53	0	0	0	2507.96	945.2	13914.9	4943.86	2249.24	332.86	0	0	0	686.5	258.86	232.22	186.86	9.62	270.48
Synechococcus phage S-CBP3	Viruses	Viruses_u_p	Viruses_u_c	Caudovirales	Autographiviridae	Autographiviridae_u_g	Synechococcus phage S-CBP3	68.39	180.77	13.62	575.27	3011.3	1690.55	11.4	141.01	1578.07	760.81	1485.74	443.58	265.01	814.86	504.49	236.96	209.21	289.27	0	152.51	121.47	41.99	0	325.51	37.19	7.81	0	660.21	823.32	3061.42	2457.56	1599.25	1494.24	1088.81	0	0	367.62	209.97	219.38	887.43	99.5	976.11
Synechococcus phage S-CBP4	Viruses	Viruses_u_p	Viruses_u_c	Caudovirales	Autographiviridae	Autographiviridae_u_g	Synechococcus phage S-CBP4	30.82	18.12	5.3	330.79	1268.14	813.05	49.94	386.25	6028.14	2019.12	3393	977.28	60.96	341.71	279.2	665.03	1481.3	1209.54	697.55	330.95	338.73	139.81	6.79	373.53	44.58	0	0	3592.53	2245	11973	5603.43	3563	3724.65	87.28	0	0	1517.98	1134.09	708.22	1127.29	374.06	1511.21
Synechococcus phage S-CBP42	Viruses	Viruses_u_p	Viruses_u_c	Caudovirales	Autographiviridae	Autographiviridae_u_g	Synechococcus phage S-CBP42	9.24	0	0	2272.15	9455.64	5886.28	12.59	301.19	1825.53	2911.66	11303.2	878.43	315.27	3365.72	756.25	85.55	0	208.87	555.3	0	283.2	128.73	0	23.38	122.15	5.71	0	1462.05	545.65	8833.21	13608.4	10361.6	13710.4	0	0	0	309.36	554.55	207.75	1702.93	109.42	3931.18
Synechococcus phage S-CBS1	Viruses	Viruses_u_p	Viruses_u_c	Caudovirales	Siphoviridae	Siphoviridae_u_g	Synechococcus phage S-CBS1	0	0	0	808.47	4955.71	1576.33	37.3	226.04	9408.47	12885.1	22521.8	8368.25	597.06	355.09	119.42	234.92	168.6	1019.17	181.05	411.29	1718.46	439.72	0	21.01	174.19	12.76	0	3562.34	2835.4	11584.1	30685.8	22410.4	20216.6	0	0	0	2740.25	951.98	732.4	8332.23	1654.76	12754.8
Synechococcus phage S-CBS2	Viruses	Viruses_u_p	Viruses_u_c	Caudovirales	Siphoviridae	Siphoviridae_u_g	Synechococcus phage S-CBS2	171.51	6.54	0	296.61	693.09	233.53	0	11.29	791.14	241.06	449.31	186.11	32.2	273.96	55.03	34.39	0	29.21	27.06	20.98	47.98	32.33	9.32	208.09	31.02	0	0	96.1	50.42	959.83	958.87	231.7	592.44	600.66	6.89	0	121.26	123.52	44.64	133.09	15.3	347.69
Synechococcus phage S-CBS3	Viruses	Viruses_u_p	Viruses_u_c	Caudovirales	Siphoviridae	Siphoviridae_u_g	Synechococcus phage S-CBS3	0	0	0	608.59	2407.57	765.61	3.05	170.93	3388.43	3200.24	4554.07	2101.41	157.56	940.06	54.93	54.41	126.31	124.76	115.66	123.42	502.8	34.21	0	109.36	85.06	2.79	0	638.37	562.16	2439.82	5427.54	3908.47	6843.43	0	0	0	761.87	312.54	419.73	1813.62	197.81	1896.55
Synechococcus phage S-CBS4	Viruses	Viruses_u_p	Viruses_u_c	Caudovirales	Siphoviridae	Siphoviridae_u_g	Synechococcus phage S-CBS4	0	0	0	11.65	124.42	18.42	0	55.85	1116.31	2724.45	5667.34	1472.52	0	933.71	73.07	81.94	0	52.65	356.13	281.34	276.38	73.78	0	15.68	0	0	0	293.07	198.39	894.66	4797.23	2701.02	5601.9	0	0	0	153.9	141.04	144.32	2038.2	631.43	2547.31
Synechococcus phage S-CRM01	Viruses	Viruses_u_p	Viruses_u_c	Caudovirales	Myoviridae	Myoviridae_u_g	Synechococcus phage S-CRM01	0	0	0	0	0	0	0	0	0	0	0	0	0	0	0	0	0	0	0	0	0	0	0	0	0	0	0	0	0	0	0	4.12	0	0	0	0	0	0	0	4.79	0	0
Synechococcus phage S-IOM18	Viruses	Viruses_u_p	Viruses_u_c	Caudovirales	Myoviridae	Myoviridae_u_g	Synechococcus phage S-IOM18	0	0	0	0	25.74	7.76	0	0	36.87	84.32	136.93	32.44	0	0	0	0	0	0	0	0	0	0	0	447.05	0	0	0	0	0	18.39	180.06	198.71	302.47	0	0	0	16.97	0	0	154.16	34.85	147.06
Synechococcus phage S-MbCM100	Viruses	Viruses_u_p	Viruses_u_c	Caudovirales	Myoviridae	Myoviridae_u_g	Synechococcus phage S-MbCM100	0	0	0	0	0	0	0	0	0	16.5	23.31	6.84	0	0	0	0	0	0	0	0	0	0	0	71.34	0	0	0	0	0	0	96.85	80.72	122.67	0	0	0	0	0	0	69.67	0	23.35
Synechococcus phage S-PM2	Viruses	Viruses_u_p	Viruses_u_c	Caudovirales	Myoviridae	Myoviridae_u_g	Synechococcus phage S-PM2	0	0	0	0	140.75	60.05	0	26.56	315.42	483.69	698.67	249.15	0	0	0	0	0	0	11.63	12.37	0	15.05	0	409.75	0	0	0	55.25	94.76	197.62	874.92	818.97	1081.63	0	0	0	142.3	56.73	49.54	788.55	170.73	899.88
Synechococcus phage S-RIM2 R1_1999	Viruses	Viruses_u_p	Viruses_u_c	Caudovirales	Myoviridae	Myoviridae_u_g	Synechococcus phage S-RIM2 R1_1999	0	0	0	0	24.3	8.46	0	0	23.89	80.89	99.27	32.83	0	0	0	0	0	0	0	0	0	0	0	654.06	0	0	0	0	0	18	157.8	150.04	211.15	0	0	0	11.54	0	0	104.15	22.72	92.61
Synechococcus phage S-RIM8 A.HR1	Viruses	Viruses_u_p	Viruses_u_c	Caudovirales	Myoviridae	Myoviridae_u_g	Synechococcus phage S-RIM8 A.HR1	26.49	7.13	28.37	16.06	361.57	101.5	0	11.77	132.58	752.22	942.14	369.54	0	5.66	0	0	0	0	20.72	28.13	0	16.2	0	4088.17	0	0	0	29.6	18.28	96	1257.58	1444.36	2282.24	7.97	0	0	92.73	19.17	27.68	1118.44	341.7	1049.23
Synechococcus phage S-RIP1	Viruses	Viruses_u_p	Viruses_u_c	Caudovirales	Autographiviridae	Autographiviridae_u_g	Synechococcus phage S-RIP1	0	0	0	43	233.59	110.73	11.62	4.08	419.96	380.45	1080	350.83	22.9	64.24	93.65	19.02	7.29	25.78	0	11.04	179.03	9.41	0	54.88	0	0	0	181.81	141.27	520.79	1686.62	1237.36	741.6	51.5	0	0	131.29	17.92	22.9	390.14	90.55	414.87
Synechococcus phage S-RSM4	Viruses	Viruses_u_p	Viruses_u_c	Caudovirales	Myoviridae	Myoviridae_u_g	Synechococcus phage S-RSM4	48.33	13.32	29.88	0	428	138.22	0	7.05	136.44	903.31	1279.62	548.92	0	0	0	0	0	0	25.75	24.89	0	56.91	0	9617.61	0	0	0	32.71	36.25	79.3	1400.72	1521.79	2130.6	0	0	0	50.45	16.05	15.46	1186.05	391.28	1014.33
Synechococcus phage S-SKS1	Viruses	Viruses_u_p	Viruses_u_c	Caudovirales	Myoviridae	Myoviridae_u_g	Synechococcus phage S-SKS1	0	0	0	8.29	182.96	88.03	0	27.48	402.26	849.8	984.42	421.01	0	0	0	0	0	6.32	25.56	19.41	10.06	16.43	0	303.02	0	0	0	81.52	65.42	259.9	1876.7	1706.39	2322.23	0	0	0	230.38	70.01	51.63	1055.33	390.93	1448.95
Synechococcus phage S-SM1	Viruses	Viruses_u_p	Viruses_u_c	Caudovirales	Myoviridae	Myoviridae_u_g	Synechococcus phage S-SM1	0	0	0	0	16.36	0	0	0	28.03	90.07	104.04	26.51	0	0	0	0	0	0	0	0	0	0	0	83.48	0	0	0	0	0	12.79	132.24	150.49	280.74	0	0	0	0	0	0	120.05	25.84	97.27
Synechococcus phage S-SM2	Viruses	Viruses_u_p	Viruses_u_c	Caudovirales	Myoviridae	Myoviridae_u_g	Synechococcus phage S-SM2	0	0	0	0	238.99	76.93	0	23.9	391.16	1039.99	1066.88	390.49	0	0	0	0	0	7.09	19.94	25.83	6.84	19.13	0	409.24	0	0	0	61.89	68.67	281.77	1786.97	2180.59	3527.05	0	0	0	140.37	20.82	35.77	1685.67	397.46	1333.92
Synechococcus phage S-SSM4	Viruses	Viruses_u_p	Viruses_u_c	Caudovirales	Myoviridae	Myoviridae_u_g	Synechococcus phage S-SSM4	0	0	0	0	0	0	0	0	0	43.25	65.69	14.8	0	0	0	0	0	0	0	0	0	0	0	37.85	0	0	0	0	0	0	79.57	92.93	131.8	0	0	0	0	0	0	54.64	14.28	67.79
Synechococcus phage S-SSM5	Viruses	Viruses_u_p	Viruses_u_c	Caudovirales	Myoviridae	Myoviridae_u_g	Synechococcus phage S-SSM5	0	0	0	0	0	0	0	0	0	36.15	52.11	14.31	0	0	0	0	0	0	0	0	0	0	0	40.98	0	0	0	0	0	0	46.74	41.65	73.64	0	0	0	0	0	0	37.09	0	47.15
Synechococcus phage S-SSM7	Viruses	Viruses_u_p	Viruses_u_c	Caudovirales	Myoviridae	Myoviridae_u_g	Synechococcus phage S-SSM7	0	0	0	0	0	0	0	0	17.55	71.54	104.62	31.59	0	0	0	0	0	0	0	0	0	0	0	27.26	0	0	0	0	0	0	140.6	115.25	156.32	0	0	0	0	0	0	89.05	24.3	119.01
Synechococcus phage S-ShM2	Viruses	Viruses_u_p	Viruses_u_c	Caudovirales	Myoviridae	Myoviridae_u_g	Synechococcus phage S-ShM2	0	0	0	0	0	0	0	0	0	20.17	27.29	0	0	0	0	0	0	0	0	0	0	0	0	37.63	0	0	0	0	0	0	52.28	55.65	98.03	0	0	0	0	0	0	54.13	0	27.94
Synechococcus phage S-WAM1	Viruses	Viruses_u_p	Viruses_u_c	Caudovirales	Myoviridae	Myoviridae_u_g	Synechococcus phage S-WAM1	0	0	0	0	90.09	32.45	0	0	81.28	348.25	453.24	102.24	0	0	0	0	0	0	10.3	13.42	0	0	0	1047.76	0	0	0	15.7	16.53	54.46	622.99	661.12	1085.64	109.59	0	0	38.33	16.37	12.17	511.39	85.17	484.99
Synechococcus phage S-WAM2	Viruses	Viruses_u_p	Viruses_u_c	Caudovirales	Myoviridae	Myoviridae_u_g	Synechococcus phage S-WAM2	153.92	6.64	47.56	7.6	558.24	130.23	0	20.43	164.27	986.12	1272	499.04	0	0	0	0	0	0	22.75	31.32	7.45	43.57	22.32	13702.1	0	0	0	27.16	31.67	110.91	1492.94	1573.56	2237.26	0	0	0	67.98	16.29	29.33	1190.46	408.44	968.5
Synechococcus phage Syn19	Viruses	Viruses_u_p	Viruses_u_c	Caudovirales	Myoviridae	Myoviridae_u_g	Synechococcus phage Syn19	0	0	0	0	14.18	0	0	0	19.99	62.65	62.51	19.99	0	0	0	0	0	0	0	0	0	0	0	75.13	0	0	0	0	0	12.78	98.18	98.8	197.01	0	0	0	0	0	0	91.02	19.24	71.04
Synechococcus phage metaG-MbCM1	Viruses	Viruses_u_p	Viruses_u_c	Caudovirales	Myoviridae	Myoviridae_u_g	Synechococcus phage metaG-MbCM1	0	0	0	0	0	0	0	0	0	26.28	29.46	10.28	0	0	0	0	0	0	0	0	0	0	0	23.9	0	0	0	0	0	0	61.46	49.16	78.55	0	0	0	0	0	0	30.09	0	39.18
Synechococcus phage syn9	Viruses	Viruses_u_p	Viruses_u_c	Caudovirales	Myoviridae	Myoviridae_u_g	Synechococcus phage syn9	0	0	0	0	61.98	22.18	0	0	65.81	161.83	220.82	65.46	0	0	0	0	0	0	11.24	9.19	0	0	0	669.46	0	0	0	7.75	0	28.19	408.98	323.59	744.7	0	0	0	22.07	0	0	226.88	48.71	217.22
Synechococcus virus P60	Viruses	Viruses_u_p	Viruses_u_c	Caudovirales	Autographiviridae	Tiilvirus	Synechococcus virus P60	5.6	0	0	0	17.41	14.8	0	0	40.4	60.92	130.06	21.49	0	0	0	0	0	0	0	0	0	0	0	7.07	0	0	0	0	7.37	87.01	115.39	64.69	102.98	0	0	0	0	0	0	6.43	5.36	18.91
Synechococcus virus Syn5	Viruses	Viruses_u_p	Viruses_u_c	Caudovirales	Autographiviridae	Voetvirus	Synechococcus virus Syn5	0	0	0	0	0	0	0	0	0	2.69	16.09	0	0	0	0	0	0	0	0	0	0	0	0	4.1	0	0	0	4	0	10.99	47.7	17.64	34.25	0	0	0	0	0	0	0	0	0
Thalassomonas phage BA3	Viruses	Viruses_u_p	Viruses_u_c	Caudovirales	Podoviridae	Podoviridae_u_g	Thalassomonas phage BA3	0	0	0	0	0	0	0	0	0	29.74	27.48	18.5	0	0	0	0	0	0	0	4.65	0	0	0	0	0	0	0	0	0	40.96	121.02	61.5	148.74	0	0	0	0	0	0	6.65	8.23	7.46
Thermus virus IN93	Viruses	Viruses_u_p	Viruses_u_c	Viruses_u_o	Sphaerolipoviridae	Gammasphaerolipovirus	Thermus virus IN93	0	0	0	0	0	0	0	0	0	0	0	0	0	0	0	0	0	0	0	0	0	0	0	0	0	0	0	0	0	0	0	0	0	0	0	0	0	0	0	8.78	0	0
Verrucomicrobia phage P8625	Viruses	Viruses_u_p	Viruses_u_c	Caudovirales	Siphoviridae	Siphoviridae_u_g	Verrucomicrobia phage P8625	0	0	11.82	0	12.39	0	0	0	119.1	103.38	99.95	89.84	0	59.72	0	0	0	18.76	0	0	0	67.98	0	1786.45	0	0	0	0	113.28	607.98	572.11	41.38	420.53	80.52	7.03	0	3.39	0	2.3	131.62	27.46	11.89
Enhodamvirus_u_s	Viruses	Viruses_u_p	Viruses_u_c	Caudovirales	Podoviridae	Enhodamvirus	Enhodamvirus_u_s	0	0	0	0	0	0	0	0	0	0	0	0	0	0	0	0	0	0	0	0	0	0	0	0	0	0	0	0	0	0	0	0	0	0	0	0	0	0	0	0	0	0
Saetivirus_u_s	Viruses	Viruses_u_p	Viruses_u_c	Viruses_u_o	Inoviridae	Saetivirus	Saetivirus_u_s	0	0	0	0	0	0	0	0	0	0	0	0	0	0	7.1	5.27	0	36.06	22.71	44.24	31.17	0	0	0	0	0	0	0	0	0	0	0	0	0	0	0	0	0	0	0	0	0
Schizotequatrovirus_u_s	Viruses	Viruses_u_p	Viruses_u_c	Caudovirales	Myoviridae	Schizotequatrovirus	Schizotequatrovirus_u_s	0	0	0	0	0	0	0	0	0	0	0	0	0	0	0	0	0	0	0	0	0	0	0	0	0	0	0	6.89	0	0.33	0	0	0	0	0	0	0	0	0	0	0	0
Vhmlvirus_u_s	Viruses	Viruses_u_p	Viruses_u_c	Caudovirales	Myoviridae	Vhmlvirus	Vhmlvirus_u_s	0	0	0	0	0	0	0	0	0	0	0	0	0	0	0	0	0	0	0	0	0	0	0	0	0	0	0	0	0	0	104.99	0	0	0	0	0	0	0	0	0	0	0
Vibrio phage CHOED	Viruses	Viruses_u_p	Viruses_u_c	Caudovirales	Podoviridae	Podoviridae_u_g	Vibrio phage CHOED	0	0	0	0	0	0	0	0	0	0	0	0	0	0	0	0	0	0	0	0	0	18.05	0	0	116.65	21.48	78.51	0	851.58	1822.98	1349.49	169.17	2517.24	0	0	0	4.3	0	4.6	0	0	0
Vibrio phage CP-T1	Viruses	Viruses_u_p	Viruses_u_c	Caudovirales	Myoviridae	Myoviridae_u_g	Vibrio phage CP-T1	0	0	0	0	0	0	0	0	0	0	7.96	0	0	0	0	0	0	0	0	0	0	0	0	0	0	0	0	0	0	0	0	0	0	0	0	0	0	0	0	0	0	0
Vibrio phage ICP2_2013_A_Haiti	Viruses	Viruses_u_p	Viruses_u_c	Caudovirales	Podoviridae	Podoviridae_u_g	Vibrio phage ICP2_2013_A_Haiti	0	0	0	0	0	0	0	0	0	0	0	0	0	0	0	0	0	0	0	0	0	8.97	0	0	28.59	0	10.84	79.77	102.03	0	286.54	0	0	0	0	0	0	0	0	0	0	0
Vibrio phage ICP2	Viruses	Viruses_u_p	Viruses_u_c	Caudovirales	Podoviridae	Podoviridae_u_g	Vibrio phage ICP2	0	0	0	0	0	0	0	0	0	0	0	0	0	0	0	0	0	0	0	0	0	4.04	0	0	52.93	0	13.09	77.01	137.58	0	305.9	5.86	0	0	0	0	0	0	0	0	0	0
Vibrio virus KSF1	Viruses	Viruses_u_p	Viruses_u_c	Viruses_u_o	Inoviridae	Inoviridae_u_g	Vibrio virus KSF1	0	0	0	0	0	0	0	0	0	0	0	0	0	0	0	0	0	0	0	0	0	0	8.49	0	0	0	0	0	0	0	0	0	0	0	0	0	0	0	0	0	0	0
Vibrio phage N4	Viruses	Viruses_u_p	Viruses_u_c	Caudovirales	Autographiviridae	Teseptimavirus	Vibrio phage N4	0	0	0	0	0	0	0	0	0	0	0	0	0	0	0	0	0	0	0	0	0	0	0	0	0	0	0	0	0	0	0	5.21	2.31	0	0	0	0	0	0	0	0	0
Vibrio phage PV94	Viruses	Viruses_u_p	Viruses_u_c	Caudovirales	Myoviridae	Hpunavirus	Vibrio phage PV94	0	0	0	0	0	0	0	0	0	0	18.35	0	6.79	0	0	0	0	0	0	0	0	156.69	0	4.2	0	0	0	300.06	195.6	3021.42	61.38	1239.2	70.68	0	0	0	0	0	14.42	48.5	0	2097.76
Vibrio phage PVA1	Viruses	Viruses_u_p	Viruses_u_c	Caudovirales	Podoviridae	Podoviridae_u_g	Vibrio phage PVA1	0	0	0	0	0	0	0	0	0	0	0	0	0	0	0	0	0	0	0	0	0	0	0	0	0	0	0	0	0	0	7.75	0	5.57	0	0	0	0	0	0	0	0	0
Vibrio phage PWH3a-P1	Viruses	Viruses_u_p	Viruses_u_c	Caudovirales	Myoviridae	Myoviridae_u_g	Vibrio phage PWH3a-P1	0	0	0	0	0	0	0	0	0	0	0	0	0	0	0	0	0	0	0	0	0	0	0	0	0	0	0	0	0	0	4.67	0	0	0	0	0	0	0	0	0	0	0
Vibrio phage VBM1	Viruses	Viruses_u_p	Viruses_u_c	Caudovirales	Myoviridae	Myoviridae_u_g	Vibrio phage VBM1	0	0	0	0	0	0	0	0	0	0	0	0	0	0	0	0	0	11.27	0	0	0	0	0	0	0	0	0	0	0	0	6.08	117.4	9.43	0	0	0	0	0	0	0	0	0
Vibrio virus VCY	Loebvirae	Hofneiviricota	Faserviricetes	Tubulavirales	Inoviridae	Inoviridae_u_g	Vibrio virus VCY	0	0	0	0	0	0	0	0	0	0	0	0	0	0	0	0	0	0	0	0	17.77	0	0	0	0	0	0	0	0	0	0	0	0	0	0	0	0	0	0	0	0	2.44
Vibrio virus VGJ	Viruses	Viruses_u_p	Viruses_u_c	Viruses_u_o	Inoviridae	Fibrovirus	Vibrio virus VGJ	0	0	0	0	0	0	0	0	0	0	0	0	0	0	0	0	0	0	0	0	0	0	0	0	0	4.89	0	0	0	0	0	0	0	0	0	0	0	0	0	0	0	0
Vibrio virus VHML	Viruses	Viruses_u_p	Viruses_u_c	Caudovirales	Myoviridae	Vhmlvirus	Vibrio virus VHML	0	0	0	0	0	0	0	0	0	0	0	0	0	0	0	0	0	0	0	0	0	0	0	0	0	0	0	0	0	0	0	23.9	0	0	0	0	0	0	0	0	0	20.67
Vibrio virus VP585	Viruses	Viruses_u_p	Viruses_u_c	Caudovirales	Myoviridae	Vhmlvirus	Vibrio virus VP585	0	0	0	0	0	0	0	0	0	0	0	0	0	0	0	0	0	0	0	0	0	0	0	0	0	0	0	0	0	0	0	303.67	0	0	0	0	0	0	0	0	0	646.57
Vibrio phage VPMS1	Viruses	Viruses_u_p	Viruses_u_c	Caudovirales	Podoviridae	Kafunavirus	Vibrio phage VPMS1	0	0	0	0	0	0	0	0	0	4.53	0	0	0	0	0	0	0	0	0	0	0	0	0	0	0	0	0	0	8.83	0	0	0	3.65	0	0	0	0	0	0	0	0	6.93
Inoviridae_u_s	Viruses	Viruses_u_p	Viruses_u_c	Viruses_u_o	Inoviridae	Inoviridae_u_g	Inoviridae_u_s	0	0	0	0	0	0	0	0	0	0	0	0	0	0	130.69	0	0	2.2	247.21	0	290.4	0	0	0	0	0	1.99403e+06	0	0	0	0	0	0	0	0	0	0	0	0	0	0	0
Inoviridae_u_s	Loebvirae	Hofneiviricota	Faserviricetes	Tubulavirales	Inoviridae	Inoviridae_u_g	Inoviridae_u_s	0	85.62	0	0	0	0	0	0	0	0	0	0	0	0	0	0	0	0	0	0	0	11.68	0	0	0	0	0	0	0	0	0	0	0	0	0	0	0	0	0	630.83	0	0
Vibrio virus VfO3K6	Loebvirae	Hofneiviricota	Faserviricetes	Tubulavirales	Inoviridae	Inoviridae_u_g	Vibrio virus VfO3K6	0	0	0	0	0	0	0	0	0	0	0	0	131.02	0	0	0	0	0	0	0	0	0	18.2	0	0	0	0	932.45	637.47	1415.05	1540.54	6296.95	603.7	0	0	0	0	0	0	0	0	1015.15
Vibrio phage VvAW1	Viruses	Viruses_u_p	Viruses_u_c	Caudovirales	Podoviridae	Podoviridae_u_g	Vibrio phage VvAW1	0	0	0	0	0	2.96	0	0	0	0	0	0	0	0	0	0	0	0	18.43	0	0	0	0	0	0	0	0	0	0	0	0	0	13.28	0	0	0	0	0	0	0	0	0
Vibrio phage eugene 12A10	Viruses	Viruses_u_p	Viruses_u_c	Caudovirales	Myoviridae	Myoviridae_u_g	Vibrio phage eugene 12A10	0	0	0	0	0	0	0	0	0	0	0	0	0	0	0	0	0	0	0	0	0	0	0	0	0	0	0	0	0	0	0	0	0	0	0	0	0	0	0	0	0	0
Vibrio phage helene 12B3	Viruses	Viruses_u_p	Viruses_u_c	Caudovirales	Myoviridae	Myoviridae_u_g	Vibrio phage helene 12B3	0	0	0	0	0	0	0	0	0	0	0	0	0	0	0	0	0	0	0	0	0	0	0	0	0	0	0	0	0	0	5.38	0	0	0	0	0	0	0	0	0	0	0
Vibrio phage martha 12B12	Viruses	Viruses_u_p	Viruses_u_c	Caudovirales	Myoviridae	Myoviridae_u_g	Vibrio phage martha 12B12	0	0	0	0	0	0	0	0	146.32	28.73	0	0	0	0	0	0	0	0	0	0	0	3.68	0	0	0	0	0	327.15	7.35	36.91	32.9	0	13.59	0	0	0	39.59	5.43	0	107.8	2624.31	33.35
Vibrio virus pVp1	Viruses	Viruses_u_p	Viruses_u_c	Caudovirales	Demerecviridae	Vipunavirus	Vibrio virus pVp1	0	0	0	0	0	0	0	0	0	0	0	0	0	0	0	0	0	0	0	0	0	1644.5	0	0	4790.96	24.24	3933	0	0	0	0	0	0	0	0	0	86.16	86.38	58.86	250.71	12.67	385.79
Vibrio phage pYD38-B	Viruses	Viruses_u_p	Viruses_u_c	Caudovirales	Siphoviridae	Siphoviridae_u_g	Vibrio phage pYD38-B	0	0	0	0	0	0	0	0	0	0	0	0	0	0	0	0	0	0	0	0	0	0	0	0	0	0	0	0	0	0	0	0	0	0	0	0	0	0	0	0	0	7.69
Vibrio phage phi 1	Viruses	Viruses_u_p	Viruses_u_c	Caudovirales	Podoviridae	Podoviridae_u_g	Vibrio phage phi 1	0	0	0	0	0	0	0	0	0	0	0	0	0	0	0	0	0	0	0	0	0	0	0	0	0	0	0	0	0	0	0	0	0	0	0	0	0	0	0	0	0	0
Vibrio virus phi3	Viruses	Viruses_u_p	Viruses_u_c	Caudovirales	Demerecviridae	Jesfedecavirus	Vibrio virus phi3	0	0	0	0	0	0	0	0	0	0	0	0	0	0	0	0	0	0	0	0	0	0	0	0	35.35	0	0	50.92	0	0	0	0	0	0	0	0	0	0	0	0	0	0
Vibrio phage phi-A318	Viruses	Viruses_u_p	Viruses_u_c	Caudovirales	Autographiviridae	Zindervirus	Vibrio phage phi-A318	0	0	0	0	0	0	0	0	0	0	0	0	0	0	0	0	0	0	0	0	0	0	0	0	0	0	0	0	0	0	0	0	4.58	0	0	0	0	0	0	0	0	0
Vibrio virus VC8	Viruses	Viruses_u_p	Viruses_u_c	Caudovirales	Podoviridae	Enhodamvirus	Vibrio virus VC8	0	0	0	0	0	0	0	0	0	0	0	0	0	0	0	0	0	0	0	0	0	0	0	0	0	0	0	0	0	0	0	0	0	0	0	0	0	0	0	0	0	0
Vibrio virus MAR	Viruses	Viruses_u_p	Viruses_u_c	Caudovirales	Myoviridae	Vhmlvirus	Vibrio virus MAR	0	0	0	0	0	0	0	0	0	0	0	0	0	0	0	0	0	0	0	0	0	0	0	0	0	0	0	0	0	0	0	244.64	0	0	0	0	0	0	0	0	0	1206.6
Vibrio virus VP882	Viruses	Viruses_u_p	Viruses_u_c	Caudovirales	Myoviridae	Hapunavirus	Vibrio virus VP882	0	0	0	0	0	0	0	0	0	0	0	0	0	0	0	0	0	0	0	0	0	0	0	0	0	0	0	0	0	0	0	0	289.09	0	0	0	0	0	0	0	0	0
Vibrio virus Vf33	Loebvirae	Hofneiviricota	Faserviricetes	Tubulavirales	Inoviridae	Inoviridae_u_g	Vibrio virus Vf33	53.92	193.74	0	176.04	0	0	0	0	0	0	0	0	723.47	0	0	0	0	0	0	0	0	0	65.86	0	1.17748e+06	0	0	2105.9	598.1	2917.14	7125.33	15135.5	2972.24	350.88	0	0	0	0	0	0	0	3987.84
Vibrio virus VpV262	Viruses	Viruses_u_p	Viruses_u_c	Caudovirales	Podoviridae	Podoviridae_u_g	Vibrio virus VpV262	0	0	0	0	0	0	0	0	0	0	11.64	0	0	0	0	0	0	0	0	0	0	0	0	0	0	0	0	0	0	0	0	0	0	0	0	0	0	0	0	0	0	0
Hk97virus_u_s	Viruses	Viruses_u_p	Viruses_u_c	Caudovirales	Siphoviridae	Hk97virus	Hk97virus_u_s	0	0	0	0	0	0	0	0	0	0	0	0	0	4242.19	17.93	0	1627.22	3381.69	0	0	0	0	0	0	0	2.29	0	0	0	0	0	0	0	0	0	0	0	0	0	0	0	0
Tl2011virus_u_s	Viruses	Viruses_u_p	Viruses_u_c	Caudovirales	Podoviridae	Tl2011virus	Tl2011virus_u_s	0	0	0	0	0	0	0	0	0	0	0	0	0	0	0	0	0	0	0	2.08	0	0	0	0	0	0	0	0	0	0	0	0	0	0	0	0	0	0	0	0	0	0
Autographiviridae_u_s	Viruses	Viruses_u_p	Viruses_u_c	Caudovirales	Autographiviridae	Autographiviridae_u_g	Autographiviridae_u_s	16.55	10.4	16.5	28.06	576.22	290.94	0	20.05	323.01	355.99	0	480.56	26.96	0	0	0	0	0	0	0	0	17.19	0	537.81	0	0	0	259.1	172.69	603.39	1836.32	1002.92	813.91	325.2	0	0	97.15	55.52	48.08	543.29	168.95	530.46
Hendrixvirus_u_s	Viruses	Viruses_u_p	Viruses_u_c	Caudovirales	Siphoviridae	Hendrixvirus	Hendrixvirus_u_s	0	0	0	0	0	0	0	0	0	0	0	0	0	0	0	0	0	0	0	0	0	0	0	0	0	0	0	0	0	0	0	0	0	0	0	0	0	0	0	0	0	0
Punavirus_u_s	Viruses	Viruses_u_p	Viruses_u_c	Caudovirales	Myoviridae	Punavirus	Punavirus_u_s	0	0	0	0	0	0	0	0	0	0	0	0	0	0	0	0	0	0	0	0	0	0	6.01	0	0	0	0	0	0	0	0	0	0	0	0	0	0	0	0	0	0	0
Baltimorevirus_u_s	Viruses	Viruses_u_p	Viruses_u_c	Caudovirales	Podoviridae	Baltimorevirus	Baltimorevirus_u_s	0	0	0	0	0	0	0	0	0	0	0	0	0	0	0	0	0	0	0	0	0	0	0	0	0	0	0	0	0	0	0	0	0	0	0	0	0	0	0	0	0	0
Teseptimavirus_u_s	Viruses	Viruses_u_p	Viruses_u_c	Caudovirales	Autographiviridae	Teseptimavirus	Teseptimavirus_u_s	0	0	0	0	0	0	0	0	0	0	0	0	0	0	0	0	0	0	0	0	0	0	0	0	0	0	0	0	0	2.93	9.7	0	0	0	0	0	0	0	0	0	0	0
uncultured crAssphage	Viruses	Viruses_u_p	Viruses_u_c	Viruses_u_o	Viruses_u_f	Viruses_u_g	uncultured crAssphage	0	0	0	0	0	0	0	0	0	0	0	0	0	0	0	0	0	0	0	0	0	0	0	0	0	0	0	0	0	0	0	0	0	0	0	0	0	0	0	0	0	0
[truncated: 23 more columns]

## Sheet: Abundance Score of Viruses
Name	Kingdom	Phylum	Class	Order	Family	Genus	Species	May-FOH1	May-FOH2	May-FOH3	June-FOH1	June-FOH2	June-FOH3	Aug.-FOH1	Aug.-FOH2	Aug.-FOH3	Sep._FOH1	Sep._FOH2	Sep._FOH3	June-AOH1	June-AOH2	June-AOH3	Aug.-AOH1	Aug.-AOH2	Aug.-AOH3	Sep.-AOH1	Sep.-AOH2	Sep.-AOH3	May-EOH1	May-EOH2	May-EOH3	June-EOH1	June-EOH2	June-EOH3	Aug.-EOH1	Aug.-EOH2	Aug.-EOH3	Sep.-EOH1	Sep.-EOH2	Sep.-EOH3	May-DSH1	May-DSH2	May-DSH3	Aug.-DSH1	Aug.-DSH2	Aug.-DSH3	Sep.-DSH1	Sep.-DSH2	Sep.-DSH3
Omegapapillomavirus 1	Viruses	Viruses_u_p	Viruses_u_c	Viruses_u_o	Papillomaviridae	Omegapapillomavirus	Omegapapillomavirus 1	0	0	0	0	0	0	0	0	0	0	3.91	0	0	0	0	0	0	0	0	0	0	0	0	0	0	0	0	0	0	0	0	0	0	0	0	0	0	0	0	0	0	2.32
Aiptasia sp. sea anemone associated circular virus	Viruses	Viruses_u_p	Viruses_u_c	Viruses_u_o	Circoviridae	Circoviridae_u_g	Aiptasia sp. sea anemone associated circular virus	0	0	0	0	0	0	0	0	0	0	0	0	0	0	0	0	0	0	0	0	0	0	0	0	0	0	0	0	0	0	0	0	0	0	0	0	0	0	0	0	0	0
Avon-Heathcote Estuary associated circular virus 10	Viruses	Viruses_u_p	Viruses_u_c	Viruses_u_o	Circoviridae	Circoviridae_u_g	Avon-Heathcote Estuary associated circular virus 10	31.27	24.99	0	0	0	0	0	0	0	0	0	0	0	0	13.45	32.88	51.54	384.98	0	0	0	0	1053.08	0	0	0	0	0	0	0	0	0	0	0	0	21.97	0	0	0	0	0	0
Avon-Heathcote Estuary associated circular virus 27	Viruses	Viruses_u_p	Viruses_u_c	Viruses_u_o	Circoviridae	Circoviridae_u_g	Avon-Heathcote Estuary associated circular virus 27	0	0	0	0	0	0	0	0	0	0	0	0	0	0	25.43	0	0	0	0	0	47.09	0	0	0	0	98.27	22.56	0	0	0	0	0	0	0	0	0	0	0	0	0	0	0
Avon-Heathcote Estuary associated circular virus 28	Viruses	Viruses_u_p	Viruses_u_c	Viruses_u_o	Circoviridae	Circoviridae_u_g	Avon-Heathcote Estuary associated circular virus 28	11.52	0	0	0	0	0	0	0	0	0	0	0	0	0	0	2445.52	0	0	135.23	0	5293.71	0	334.17	0	0	0	0	0	0	0	0	0	0	0	0	1220.96	0	0	0	0	0	0
Beihai yingvirus	Viruses	Negarnaviricota	Chunqiuviricetes	Muvirales	Qinviridae	Yingvirus	Beihai yingvirus	0	0	0	0	0	0	0	0	0	0	0	0	0	0	0	0	0	0	0	0	0	0	0	0	0	0	0	0	0	0	0	0	0	0	0	0	0	0	0	0	0	0
Bell pepper mottle virus	Viruses	Viruses_u_p	Viruses_u_c	Viruses_u_o	Virgaviridae	Tobamovirus	Bell pepper mottle virus	0	0	0	0	0	0	0	0	0	0	0	0	0	4.14	0	0	0	0	0	0	0	0	0	0	0	0	0	0	0	0	0	0	0	0	0	0	0	0	0	0	0	0
Bwamba orthobunyavirus	Viruses	Negarnaviricota	Ellioviricetes	Bunyavirales	Peribunyaviridae	Orthobunyavirus	Bwamba orthobunyavirus	0	0	0	0	0	0	0	0	0	0	0	0	0	0	0	0	0	0	0	0	0	0	0	0	0	0	0	0	0	0	0	0	0	0	0	0	0	0	0	0	0	0
Callinectes sapidus associated circular virus	Viruses	Viruses_u_p	Viruses_u_c	Viruses_u_o	Circoviridae	Circoviridae_u_g	Callinectes sapidus associated circular virus	0	74.96	0	0	0	0	0	0	0	0	0	0	0	0	0	0	0	0	0	0	0	0	0	0	0	0	0	0	0	0	0	0	0	62.84	0	0	0	0	0	0	0	0
Chaetoceros protobacilladnavirus 4	Viruses	Viruses_u_p	Viruses_u_c	Viruses_u_o	Bacilladnaviridae	Protobacilladnavirus	Chaetoceros protobacilladnavirus 4	0	0	0	0	0	0	0	0	0	0	0	0	0	2215.4	1318.85	0	0	0	0	0	0	0	38.65	45	0	0	386.03	0	0	0	0	0	0	0	0	0	0	0	0	0	0	0
Chaetoceros tenuissimus DNA virus type-II	Viruses	Viruses_u_p	Viruses_u_c	Viruses_u_o	Viruses_u_f	Viruses_u_g	Chaetoceros tenuissimus DNA virus type-II	0	0	0	901.01	0	0	0	0	0	0	0	0	213.03	1408.47	0	0	0	0	0	0	0	0	11.27	0	0	337.39	0	0	0	0	0	0	0	6.69	0	0	0	9.69	0	0	0	0
Chrysochromulina ericina virus	Viruses	Viruses_u_p	Viruses_u_c	Viruses_u_o	Phycodnaviridae	Phycodnaviridae_u_g	Chrysochromulina ericina virus	0	0	0	0	21.01	0	0	18.8	345.43	37.03	45.15	12.69	0	0	0	0	0	0	0	0	0	0	0	8.45	0	0	0	100.6	117.67	405.45	89.14	96	30.62	0	0	0	228.3	107.19	393	54.6	21.93	87.04
Circoviridae 10 LDMD-2013	Viruses	Viruses_u_p	Viruses_u_c	Viruses_u_o	Circoviridae	Circoviridae_u_g	Circoviridae 10 LDMD-2013	531.99	27.9	0	0	0	0	0	0	0	0	0	0	0	68.62	168.98	0	0	35.49	0	17.74	353.81	0	140.53	0	268.58	12.58	35.49	0	0	0	0	0	0	0	0	99.55	0	0	0	0	0	0
Circoviridae 2 LDMD-2013	Viruses	Viruses_u_p	Viruses_u_c	Viruses_u_o	Circoviridae	Circoviridae_u_g	Circoviridae 2 LDMD-2013	0	0	0	0	0	0	0	0	0	0	0	0	0	0	0	0	0	0	0	0	285.52	0	0	0	0	0	0	0	0	0	0	0	0	0	0	0	0	0	0	0	0	0
Circoviridae 7 LDMD-2013	Viruses	Viruses_u_p	Viruses_u_c	Viruses_u_o	Circoviridae	Circoviridae_u_g	Circoviridae 7 LDMD-2013	0	0	0	4001.28	0	0	0	0	0	0	0	0	0	0	0	0	0	0	82.36	145.89	185.78	0	76839.6	80.04	0	0	7773.05	0	0	0	0	0	0	1666.82	0	0	0	0	0	0	0	0
Cucumber green mottle mosaic virus	Viruses	Viruses_u_p	Viruses_u_c	Viruses_u_o	Virgaviridae	Tobamovirus	Cucumber green mottle mosaic virus	0	0	0	0	0	0	0	0	0	0	0	0	0	57.03	0	0	0	0	0	0	0	0	0	0	0	0	147.72	0	0	0	0	0	0	0	0	0	0	0	0	0	0	0
Dill cryptic virus 2	Viruses	Viruses_u_p	Viruses_u_c	Viruses_u_o	Partitiviridae	Betapartitivirus	Dill cryptic virus 2	0	0	59.38	0	0	11.48	7.36	3.7	5.73	0	0	0	0	6.81	0	0	0	0	0	5.46	0	3.7	0	0	0	0	0	5.73	0	3.7	0	3.7	0	0	10.26	0	5.73	9.08	4.69	0	9.67	3.7
Dulcamara mottle virus	Viruses	Viruses_u_p	Viruses_u_c	Tymovirales	Tymoviridae	Tymovirus	Dulcamara mottle virus	0	0	0	0	0	0	0	0	0	0	0	0	0	0	0	0	0	0	0	0	0	0	0	0	0	0	0	0	0	0	0	0	0	4.46	0	0	0	0	0	0	0	0
Cardiovirus A	Viruses	Viruses_u_p	Viruses_u_c	Picornavirales	Picornaviridae	Cardiovirus	Cardiovirus A	0	0	0	0	0	5.08	0	5.08	5.08	0	0	0	0	0	0	0	0	0	0	0	0	0	0	0	0	0	0	0	0	0	0	0	0	0	0	0	0	0	0	0	0	0
Escherichia virus P1	Viruses	Viruses_u_p	Viruses_u_c	Caudovirales	Myoviridae	P1virus	Escherichia virus P1	0	0	0	0	0	0	0	0	0	0	0	0	0	0	0	0	0	0	0	0	0	0	0	0	0	0	0	0	0	0	0	0	0	0	0	0	0	0	0	0	0	0
Gokushovirinae Bog5712_52	Viruses	Viruses_u_p	Viruses_u_c	Viruses_u_o	Microviridae	Microviridae_u_g	Gokushovirinae Bog5712_52	0	0	0	0	0	0	0	0	0	0	0	0	0	0	0	0	0	0	0	0	0	0	0	0	0	0	0	0	0	0	0	0	0	0	0	0	0	0	0	0	0	0
Gokushovirinae Fen672_31	Viruses	Viruses_u_p	Viruses_u_c	Viruses_u_o	Microviridae	Microviridae_u_g	Gokushovirinae Fen672_31	0	0	0	0	0	0	0	0	0	0	0	0	0	0	0	0	19.75	0	0	0	0	0	0	0	0	0	0	0	0	0	0	0	0	0	0	0	0	0	0	0	0	0
Gokushovirinae GAIR4	Viruses	Viruses_u_p	Viruses_u_c	Viruses_u_o	Microviridae	Microviridae_u_g	Gokushovirinae GAIR4	0	0	0	0	0	0	0	0	0	0	0	0	0	8.62	14.34	0	0	143.29	0	0	20.56	0	16.36	0	0	21.64	0	0	0	0	0	0	0	0	0	0	0	0	0	0	0	0
Gokushovirinae GNX3R	Viruses	Viruses_u_p	Viruses_u_c	Viruses_u_o	Microviridae	Microviridae_u_g	Gokushovirinae GNX3R	0	0	0	90.94	0	0	0	0	0	0	0	0	33.74	0	0	362.71	0	0	0	0	0	0	0	13.34	0	0	0	0	0	0	0	0	0	418.04	0	896.93	0	0	0	0	0	0
Myoviridae_u_s	Viruses	Viruses_u_p	Viruses_u_c	Caudovirales	Myoviridae	Myoviridae_u_g	Myoviridae_u_s	0	0	0	0	0	0	0	0	0	0	0	0	0	0	0	0	0	0	0	0	0	0	0	0	0	0	0	0	0	0	0	0	0	0	0	0	0	0	0	0	0	0
Helminthosporium victoriae 145S virus	Viruses	Viruses_u_p	Viruses_u_c	Viruses_u_o	Chrysoviridae	Chrysovirus	Helminthosporium victoriae 145S virus	0	0	0	0	2.28	0	0	2.82	0	0	0	2.28	0	0	0	0	0	0	0	0	0	0	0	0	0	0	0	0	0	0	0	0	0	0	0	0	0	0	1.87	0	0	0
Hepacivirus C	Viruses	Viruses_u_p	Viruses_u_c	Viruses_u_o	Flaviviridae	Hepacivirus	Hepacivirus C	0	0	0	0	5.04	2.53	0	4.1	0	0	0	0	0	0	0	0	0	0	0	0	0	0	0	0	0	0	0	0	0	0	0	0	0	0	0	0	4.85	3.21	3.21	0	0	0
Hermit crab associated circular virus	Viruses	Viruses_u_p	Viruses_u_c	Viruses_u_o	Circoviridae	Circoviridae_u_g	Hermit crab associated circular virus	0	0	0	0	0	0	0	0	0	0	0	0	0	179.67	626.34	0	0	145.33	0	0	0	0	0	0	143.46	416.33	229.11	0	0	0	0	0	0	0	0	0	0	0	0	0	0	0
Human alphaherpesvirus 1	Viruses	Viruses_u_p	Viruses_u_c	Herpesvirales	Herpesviridae	Simplexvirus	Human alphaherpesvirus 1	0	0	0	0	0	662.73	0	0	0	0	0	0	0	0	0	0	0	0	0	0	0	0	0	0	0	0	0	0	0	0	0	0	0	0	0	0	0	0	0	0	0	0
Human polyomavirus 1	Viruses	Viruses_u_p	Viruses_u_c	Viruses_u_o	Polyomaviridae	Betapolyomavirus	Human polyomavirus 1	0	137.08	0	0	0	0	0	0	0	0	0	0	68.07	0	0	0	0	0	0	0	0	0	0	0	0	0	0	0	0	0	0	0	0	0	0	0	0	0	0	0	0	0
Rhinovirus A	Viruses	Viruses_u_p	Viruses_u_c	Picornavirales	Picornaviridae	Enterovirus	Rhinovirus A	0	0	0	0	0	0	0	0	0	0	0	0	0	0	0	0	0	0	0	0	0	0	0	0	0	0	0	0	0	0	0	0	0	0	6.94	0	0	0	0	0	0	0
Human polyomavirus 2	Viruses	Viruses_u_p	Viruses_u_c	Viruses_u_o	Polyomaviridae	Betapolyomavirus	Human polyomavirus 2	6.09	5906.13	0	112.4	0	0	0	0	0	0	0	0	3273.82	0	0	0	0	0	0	0	0	0	103.5	0	0	0	0	0	0	0	0	0	0	115.86	0	8053.27	0	0	0	0	0	0
Marine gokushovirus	Viruses	Viruses_u_p	Viruses_u_c	Viruses_u_o	Microviridae	Microviridae_u_g	Marine gokushovirus	462.5	135.91	0	0	0	0	0	0	0	0	0	0	0	0	0	0	7.17	11.92	0	0	0	0	616.37	169.64	0	0	0	0	0	0	0	0	0	0	0	563.21	0	0	0	0	0	0
Marine snail associated circular virus	Viruses	Viruses_u_p	Viruses_u_c	Viruses_u_o	Circoviridae	Circoviridae_u_g	Marine snail associated circular virus	0	685.41	0	4900.31	0	157.95	0	0	0	0	0	0	3820.03	12587.8	64471.6	0	0	458.63	0	0	49.12	0	1397.03	259.03	13329.1	68111.7	38120	0	0	0	0	0	0	3346	0	1051.73	0	0	0	0	0	0
McMurdo Ice Shelf pond-associated circular DNA virus-1	Viruses	Viruses_u_p	Viruses_u_c	Viruses_u_o	Viruses_u_f	Viruses_u_g	McMurdo Ice Shelf pond-associated circular DNA virus-1	19.25	30.89	0	0	0	0	0	0	0	0	0	0	0	45.94	0	0	0	0	0	0	0	0	44.31	0	37.87	107.84	0	0	0	0	0	0	0	24.93	0	83.46	0	0	0	0	0	0
Melon yellow spot virus	Viruses	Negarnaviricota	Ellioviricetes	Bunyavirales	Tospoviridae	Tospoviridae_u_g	Melon yellow spot virus	0	0	0	0	0	0	0	2.88	0	0	0	0	0	0	0	0	0	0	0	0	0	0	0	0	0	0	0	0	0	0	0	0	0	0	0	0	0	2.28	0	0	0	1.99
Micromonas pusilla virus 12T	Viruses	Viruses_u_p	Viruses_u_c	Viruses_u_o	Phycodnaviridae	Prasinovirus	Micromonas pusilla virus 12T	0	0	0	0	0	0	0	0	0	0	0	0	0	0	0	0	0	0	0	0	0	0	0	0	0	0	0	0	0	0	17.85	10.3	6.49	0	0	0	0	0	0	0	0	0
Micromonas sp. RCC1109 virus MpV1	Viruses	Viruses_u_p	Viruses_u_c	Viruses_u_o	Phycodnaviridae	Prasinovirus	Micromonas sp. RCC1109 virus MpV1	0	0	0	0	0	0	0	0	0	0	0	0	0	0	0	0	0	0	0	0	0	0	0	6.61	0	0	0	0	0	0	19.38	18.54	4.35	0	0	0	0	0	0	14.34	0	0
Nyamanini nyavirus	Viruses	Negarnaviricota	Monjiviricetes	Mononegavirales	Nyamiviridae	Nyavirus	Nyamanini nyavirus	0	0	0	0	3.08	2.58	0	3.74	4.28	0	0	0	0	0	0	0	0	0	0	0	0	0	0	0	0	0	0	0	0	0	0	0	0	0	0	0	0	3.21	0	0	0	0
Prasinovirus_u_s	Viruses	Viruses_u_p	Viruses_u_c	Viruses_u_o	Phycodnaviridae	Prasinovirus	Prasinovirus_u_s	0	0	0	0	0	0	0	0	0	0	0	0	0	0	0	0	0	0	0	0	0	3.28	0	0	0	0	0	0	0	0	23.57	0	0	0	0	0	0	0	0	11.33	0	6.73
Ostreococcus lucimarinus virus 1	Viruses	Viruses_u_p	Viruses_u_c	Viruses_u_o	Phycodnaviridae	Prasinovirus	Ostreococcus lucimarinus virus 1	0	0	0	0	0	0	0	0	0	0	0	0	0	0	0	0	0	0	0	0	0	0	0	71.79	0	0	0	0	0	0	0	0	0	0	0	0	0	0	0	0	0	0
Ostreococcus lucimarinus virus 2	Viruses	Viruses_u_p	Viruses_u_c	Viruses_u_o	Phycodnaviridae	Prasinovirus	Ostreococcus lucimarinus virus 2	0	0	0	0	0	0	0	0	0	0	0	0	0	0	0	0	0	0	0	0	0	0	0	233.62	0	0	0	0	0	0	0	0	0	0	0	0	0	0	0	0	0	0
Ostreococcus lucimarinus virus 7	Viruses	Viruses_u_p	Viruses_u_c	Viruses_u_o	Phycodnaviridae	Prasinovirus	Ostreococcus lucimarinus virus 7	0	0	0	0	0	0	0	0	0	0	0	0	0	0	0	0	0	0	0	0	0	0	0	58.34	0	0	0	0	0	0	0	0	0	0	0	0	0	0	0	0	0	0
Ostreococcus lucimarinus virus OlV5	Viruses	Viruses_u_p	Viruses_u_c	Viruses_u_o	Phycodnaviridae	Prasinovirus	Ostreococcus lucimarinus virus OlV5	0	0	0	0	0	0	0	0	0	0	0	0	0	0	0	0	0	0	0	0	0	0	0	200.88	0	0	0	0	0	0	0	0	0	0	0	0	0	0	0	0	0	0
Ostreococcus mediterraneus virus 1	Viruses	Viruses_u_p	Viruses_u_c	Viruses_u_o	Phycodnaviridae	Prasinovirus	Ostreococcus mediterraneus virus 1	0	0	0	0	0	0	0	0	0	0	0	0	0	0	0	0	0	0	0	0	0	0	0	288.85	0	0	0	0	0	0	0	0	0	0	0	0	0	0	0	0	0	0
Ostreococcus tauri virus 1	Viruses	Viruses_u_p	Viruses_u_c	Viruses_u_o	Phycodnaviridae	Prasinovirus	Ostreococcus tauri virus 1	0	0	0	0	0	0	0	0	0	0	0	0	0	0	0	0	0	0	0	0	0	0	0	367.65	0	0	0	0	0	0	0	0	0	0	0	0	0	0	0	0	0	0
Ostreococcus tauri virus 2	Viruses	Viruses_u_p	Viruses_u_c	Viruses_u_o	Phycodnaviridae	Prasinovirus	Ostreococcus tauri virus 2	0	0	0	0	0	0	0	0	0	0	0	0	0	0	0	0	0	0	0	0	0	0	0	48.84	0	0	0	0	0	0	0	0	0	0	0	0	0	0	0	0	0	0
Ostreococcus tauri virus OtV5	Viruses	Viruses_u_p	Viruses_u_c	Viruses_u_o	Phycodnaviridae	Prasinovirus	Ostreococcus tauri virus OtV5	0	0	0	0	0	0	0	0	0	0	0	0	0	0	0	0	0	0	0	0	0	0	0	292.34	0	0	0	0	0	0	0	0	0	0	0	0	0	0	0	0	0	0
Penicillium chrysogenum virus	Viruses	Viruses_u_p	Viruses_u_c	Viruses_u_o	Chrysoviridae	Alphachrysovirus	Penicillium chrysogenum virus	0	0	16.39	0	2.46	2.01	0	0	6.42	2.46	2.01	0	0	0	0	0	0	0	0	0	0	0	0	21.46	0	0	0	0	0	0	0	0	0	0	0	0	0	0	0	0	0	0
Pepper mild mottle virus	Viruses	Viruses_u_p	Viruses_u_c	Viruses_u_o	Virgaviridae	Tobamovirus	Pepper mild mottle virus	0	0	0	0	0	0	0	0	0	0	0	0	0	3923.93	1768.57	0	0	0	0	0	0	0	0	0	0	578.01	1114.62	0	0	0	0	0	0	0	0	0	0	0	0	0	0	0
Prymnesiovirus_u_s	Viruses	Viruses_u_p	Viruses_u_c	Viruses_u_o	Phycodnaviridae	Prymnesiovirus	Prymnesiovirus_u_s	0	0	0	0	0	0	0	0	0	0	0	0	0	0	0	0	0	0	0	0	0	0	0	0	0	0	0	0	0	0	0	0	0	0	0	0	0	0	0	0	0	0
Piscine myocarditis-like virus	Viruses	Viruses_u_p	Viruses_u_c	Viruses_u_o	Totiviridae	Totiviridae_u_g	Piscine myocarditis-like virus	0	0	20.74	0	0	6.86	4.78	3.09	4.78	0	0	0	0	0	0	0	0	0	0	0	0	0	0	0	0	0	0	0	0	0	0	4.78	0	0	0	0	0	0	7.59	0	0	6.62
Prochlorococcus virus PSSP7	Viruses	Viruses_u_p	Viruses_u_c	Caudovirales	Podoviridae	Podoviridae_u_g	Prochlorococcus virus PSSP7	0	0	0	0	6.03	0	0	0	4.22	8.49	12.09	4.22	0	0	0	0	0	0	0	0	0	0	0	0	0	0	0	9.33	0	12.46	18.67	13.72	12.04	0	0	0	0	0	0	6.44	0	7.28
Red clover cryptic virus 2	Viruses	Viruses_u_p	Viruses_u_c	Viruses_u_o	Partitiviridae	Betapartitivirus	Red clover cryptic virus 2	0	0	12.87	0	0	5.26	6.61	4.74	4.74	0	0	0	0	0	0	9.19	31.37	11.92	21.57	15.12	29.5	4.74	0	0	0	0	0	4.74	0	0	0	3.74	3.74	0	0	0	4.74	4.74	5.79	5.79	10.39	0
Rice stripe tenuivirus	Viruses	Negarnaviricota	Ellioviricetes	Bunyavirales	Phenuiviridae	Tenuivirus	Rice stripe tenuivirus	0	0	0	0	0	0	0	0	0	0	0	0	0	0	0	0	0	0	0	0	0	0	0	0	0	0	0	0	0	0	0	0	0	0	0	0	0	0	0	0	0	0
Rosellinia necatrix partitivirus 2	Viruses	Viruses_u_p	Viruses_u_c	Viruses_u_o	Partitiviridae	Alphapartitivirus	Rosellinia necatrix partitivirus 2	0	0	15.91	0	0	0	0	0	6.33	0	0	0	0	0	0	0	0	0	0	0	0	0	0	0	0	0	0	0	0	9.19	0	8.45	0	0	0	0	0	0	0	0	0	0
Rosellinia necatrix partitivirus 6	Viruses	Viruses_u_p	Viruses_u_c	Viruses_u_o	Partitiviridae	Betapartitivirus	Rosellinia necatrix partitivirus 6	0	0	29.25	0	0	0	7.09	13.25	9.46	0	0	0	0	0	0	5.69	0	0	0	0	0	13.25	0	0	0	0	0	9.46	0	0	0	0	0	0	11.64	0	8.26	11.96	9.46	3.86	0	0
Rosellinia necatrix partitivirus 8	Viruses	Viruses_u_p	Viruses_u_c	Viruses_u_o	Partitiviridae	Partitiviridae_u_g	Rosellinia necatrix partitivirus 8	0	0	12.14	0	9.77	6.58	10.44	11.8	10.44	0	0	5.39	0	14.26	25.3	0	0	0	0	0	9.44	6.58	0	0	0	0	9.11	11.8	6.58	10.44	0	0	6.58	0	0	0	11.8	10.44	9.11	0	6.58	6.58
Roseobacter virus SIO1	Viruses	Viruses_u_p	Viruses_u_c	Caudovirales	Podoviridae	Podoviridae_u_g	Roseobacter virus SIO1	0	0	0	0	0	0	0	0	0	0	0	0	0	0	0	0	0	0	0	0	0	0	0	18.17	0	0	0	0	0	0	12.34	0	9.07	0	0	0	0	0	0	0	0	0
Salmonella virus HK620	Viruses	Viruses_u_p	Viruses_u_c	Caudovirales	Podoviridae	P22virus	Salmonella virus HK620	0	0	0	0	0	0	0	0	0	0	0	0	0	0	0	0	0	0	3.36	0	0	0	0	0	0	0	0	0	0	0	0	0	0	0	0	0	0	0	0	0	0	0
Salmonella virus ST64T	Viruses	Viruses_u_p	Viruses_u_c	Caudovirales	Podoviridae	P22virus	Salmonella virus ST64T	0	0	0	0	0	0	0	0	0	0	0	0	0	0	0	0	0	0	34.02	42.37	22.58	0	0	0	0	0	0	0	0	0	0	0	0	0	0	0	0	0	0	0	0	0
Sclerotinia sclerotiorum partitivirus S	Viruses	Viruses_u_p	Viruses_u_c	Viruses_u_o	Partitiviridae	Partitiviridae_u_g	Sclerotinia sclerotiorum partitivirus S	0	0	13.39	0	0	0	0	0	0	0	0	0	0	0	0	0	0	0	0	0	0	0	0	0	0	0	0	0	0	0	0	0	0	0	0	0	0	6.3	4.97	0	0	0
Shigella virus Sf6	Viruses	Viruses_u_p	Viruses_u_c	Caudovirales	Podoviridae	P22virus	Shigella virus Sf6	0	0	0	0	0	0	0	0	0	0	0	0	0	0	0	0	0	0	24.77	16.2	0	0	0	0	0	0	0	0	0	0	0	0	0	0	0	0	0	0	0	0	0	0
Synechococcus virus P60	Viruses	Viruses_u_p	Viruses_u_c	Caudovirales	Podoviridae	Podoviridae_u_g	Synechococcus virus P60	0	0	0	0	0	0	0	0	0	0	0	0	0	0	0	0	0	5.84	25.21	0	7.67	0	0	0	0	0	0	0	0	0	0	0	0	0	0	0	0	0	0	0	0	0
Synechococcus virus Syn5	Viruses	Viruses_u_p	Viruses_u_c	Caudovirales	Podoviridae	Podoviridae_u_g	Synechococcus virus Syn5	0	0	0	0	0	0	0	0	0	0	0	0	0	0	0	0	0	0	22.44	0	0	0	0	0	0	0	0	0	0	0	0	0	0	0	0	0	0	0	0	0	0	0
Thrips-associated genomovirus 2	Viruses	Viruses_u_p	Viruses_u_c	Viruses_u_o	Genomoviridae	Genomoviridae_u_g	Thrips-associated genomovirus 2	0	0	0	0	0	0	0	0	0	0	0	0	0	0	0	0	0	0	0	63.12	334.09	0	0	0	0	0	0	0	0	0	0	0	0	0	0	0	0	0	0	0	0	0
Tobacco mosaic virus	Viruses	Viruses_u_p	Viruses_u_c	Viruses_u_o	Virgaviridae	Tobamovirus	Tobacco mosaic virus	0	0	0	0	0	0	0	0	0	0	0	0	0	37.87	77.71	0	0	0	0	0	0	0	0	0	0	0	50.63	0	0	0	0	0	0	0	0	0	0	0	0	0	0	0
Tomato brown rugose fruit virus	Viruses	Viruses_u_p	Viruses_u_c	Viruses_u_o	Virgaviridae	Tobamovirus	Tomato brown rugose fruit virus	0	0	0	0	0	0	0	0	0	0	0	0	0	93156.8	38321.8	0	0	0	0	0	0	0	0	0	0	12288.3	26445.5	0	0	0	0	0	0	0	0	0	0	0	0	0	0	0
Tomato mosaic virus	Viruses	Viruses_u_p	Viruses_u_c	Viruses_u_o	Virgaviridae	Tobamovirus	Tomato mosaic virus	0	0	0	0	0	0	0	0	0	0	0	0	0	1871.44	1991.61	0	0	0	0	0	0	0	0	0	0	1556.28	833.75	0	0	0	0	0	0	0	0	0	0	0	0	0	0	0
Tomato mottle mosaic virus	Viruses	Viruses_u_p	Viruses_u_c	Viruses_u_o	Virgaviridae	Tobamovirus	Tomato mottle mosaic virus	0	0	0	0	0	0	0	0	0	0	0	0	0	0	0	0	0	0	0	0	0	0	0	0	0	0	0	0	0	0	0	0	0	0	0	0	0	0	0	0	0	0
Tomato yellow leaf curl Vietnam betasatellite	Viruses	Viruses_u_p	Viruses_u_c	Viruses_u_o	Tolecusatellitidae	Betasatellite	Tomato yellow leaf curl Vietnam betasatellite	0	0	0	0	0	0	0	0	0	0	0	0	0	0	0	0	0	0	0	0	0	0	0	0	0	0	0	0	0	0	0	0	0	0	0	0	0	0	0	0	0	0
Torque teno midi virus 2	Viruses	Viruses_u_p	Viruses_u_c	Viruses_u_o	Anelloviridae	Gammatorquevirus	Torque teno midi virus 2	0	0	29.41	0	0	0	0	5.75	0	0	0	0	0	0	0	0	0	0	0	0	0	0	0	0	0	0	0	0	0	0	0	0	0	0	0	0	0	0	0	0	0	0
Tropical soda apple mosaic virus	Viruses	Viruses_u_p	Viruses_u_c	Viruses_u_o	Virgaviridae	Tobamovirus	Tropical soda apple mosaic virus	0	0	0	0	0	0	0	0	0	0	0	0	0	273.56	1084.24	0	0	0	0	0	0	0	0	0	0	0	0	0	0	0	0	0	0	0	0	0	0	0	0	0	0	0
Vaccinia virus	Viruses	Viruses_u_p	Viruses_u_c	Viruses_u_o	Poxviridae	Orthopoxvirus	Vaccinia virus	0	0	0	0	0	0	0	0	0	0	0	0	0	0	0	0	0	0	0	0	0	0	0	0	0	0	0	0	0	0	0	0	0	0	0	0	0	0	0	0	0	0
Vibrio virus Vf33	Viruses	Viruses_u_p	Viruses_u_c	Viruses_u_o	Inoviridae	Inoviridae_u_g	Vibrio virus Vf33	0	0	0	0	0	0	0	0	0	0	0	0	0	0	1111.55	0	0	961.83	146.22	18.73	0	0	0	0	0	992221	4.11088e+06	0	0	0	0	0	0	0	0	0	0	0	0	0	0	0
Vicia cryptic virus	Viruses	Viruses_u_p	Viruses_u_c	Viruses_u_o	Partitiviridae	Alphapartitivirus	Vicia cryptic virus	0	0	14.96	0	0	0	0	0	5.1	0	0	0	0	0	0	0	0	0	0	0	0	6.46	0	0	0	0	0	6.46	5.1	0	0	0	0	0	0	0	6.46	0	0	0	0	0
Wenzhou shrimp virus 6	Viruses	Viruses_u_p	Viruses_u_c	Viruses_u_o	Viruses_u_f	Viruses_u_g	Wenzhou shrimp virus 6	0	0	0	0	0	0	0	0	0	0	1.74	0	0	0	0	0	0	0	0	0	0	0	0	0	0	0	0	0	0	0	0	0	0	0	0	0	0	0	0	0	0	0
White clover cryptic virus 2	Viruses	Viruses_u_p	Viruses_u_c	Viruses_u_o	Partitiviridae	Betapartitivirus	White clover cryptic virus 2	0	0	0	0	0	0	5.8	0	5.53	0	0	0	0	0	0	0	0	0	0	0	0	0	0	0	0	0	0	0	0	0	0	0	0	0	0	0	3.75	0	0	0	8.03	0
Wuhan House Fly Virus 2	Viruses	Negarnaviricota	Monjiviricetes	Mononegavirales	Rhabdoviridae	Rhabdoviridae_u_g	Wuhan House Fly Virus 2	0	0	0	0	0	0	0	0	0	0	0	0	0	0	0	0	0	0	0	0	0	0	0	0	0	0	0	0	0	0	0	0	0	0	0	0	0	0	0	1.81	0	0
Yersinia virus L413C	Viruses	Viruses_u_p	Viruses_u_c	Caudovirales	Myoviridae	Peduovirus	Yersinia virus L413C	0	0	0	0	0	0	0	0	0	0	0	0	0	0	0	0	0	0	0	0	0	4.15	0	0	0	0	0	0	401.57	0	0	0	0	0	0	0	0	0	0	0	0	0
[truncated: 23 more columns]

## Sheet: Abundance Score of Protist
Name	Kingdom	Phylum	Class	Order	Family	Genus	Species	May-FOH1	May-FOH2	May-FOH3	June-FOH1	June-FOH2	June-FOH3	Aug.-FOH1	Aug.-FOH2	Aug.-FOH3	Sep._FOH1	Sep._FOH2	Sep._FOH3	June-AOH1	June-AOH2	June-AOH3	Aug.-AOH1	Aug.-AOH2	Aug.-AOH3	Sep.-AOH1	Sep.-AOH2	Sep.-AOH3	May-EOH1	May-EOH2	May-EOH3	June-EOH1	June-EOH2	June-EOH3	Aug.-EOH1	Aug.-EOH2	Aug.-EOH3	Sep.-EOH1	Sep.-EOH2	Sep.-EOH3	May-DSH1	May-DSH2	May-DSH3	Aug.-DSH1	Aug.-DSH2	Aug.-DSH3	Sep.-DSH1	Sep.-DSH2	Sep.-DSH3
Acanthamoeba_u_s	Eukaryota	Eukaryota_u_p	Eukaryota_u_c	Longamoebia	Acanthamoebidae	Acanthamoeba	Acanthamoeba_u_s	0	0	0	0	0	7.43	0	0	0	0	0	0	0	0	0	0	0	0	0	0	0	2.06	0	6.05	0	0	0	0	0	0	0	0	0	0	0	0	0	0	0	0	0	0
Acanthamoeba castellanii	Eukaryota	Eukaryota_u_p	Eukaryota_u_c	Longamoebia	Acanthamoebidae	Acanthamoeba	Acanthamoeba castellanii	0	0	0	0	0.99	0	0	0	0	0.48	0	0	0	0	0	0	0	0	0	0	0	0	0	0	0	0	0	0	0	0	0	0	0	0	0	0	0	0	0	0	0	0
Acanthamoeba divionensis	Eukaryota	Eukaryota_u_p	Eukaryota_u_c	Longamoebia	Acanthamoebidae	Acanthamoeba	Acanthamoeba divionensis	0	0	0	0	1.53	1.72	0	0	0	0	0	0	0	0	0	0	0	0	0	0	0	0	0	0	0	0	0	0	0	0	0	0	0	0	0	0	2.81	1.49	2.25	0	0	0
Acanthamoeba healyi	Eukaryota	Eukaryota_u_p	Eukaryota_u_c	Longamoebia	Acanthamoebidae	Acanthamoeba	Acanthamoeba healyi	0	0	0	0	0.5	0	0	0	0	0	0	0	0	0	0	0	0	0	0	0	0	0	0	0	0	0	0	0	0	0	0	0	0	0	0	0	0	0	0	0	0	0
Acanthamoeba lugdunensis	Eukaryota	Eukaryota_u_p	Eukaryota_u_c	Longamoebia	Acanthamoebidae	Acanthamoeba	Acanthamoeba lugdunensis	0	0	0	0	0.57	0	0	0	0	0.55	0	0	0	0	0	0	0	0	0	0	0	0	0	0	0	0	0	0	0	0	0	0	0	0	0	0	0	0	0	0	0	0
Acanthamoeba mauritaniensis	Eukaryota	Eukaryota_u_p	Eukaryota_u_c	Longamoebia	Acanthamoebidae	Acanthamoeba	Acanthamoeba mauritaniensis	0	0	0	0	2.16	1.21	0	0	0	0.79	0.42	0	0	0	0	0	0	0	0	0	0	0	0	0	0	0	0	0	0	0	0	0	0	0	0	0	0	0	0	0	0	0
Acanthamoeba palestinensis	Eukaryota	Eukaryota_u_p	Eukaryota_u_c	Longamoebia	Acanthamoebidae	Acanthamoeba	Acanthamoeba palestinensis	0	0	0	0	0	0	0	0	0	0	0	0	0	0	0	0	0	0	0	0	0	0	0	0	0	0	0	0	0	0	0	0	0	0	0	0	0	0	0	0	0	0.84
Acanthamoeba polyphaga	Eukaryota	Eukaryota_u_p	Eukaryota_u_c	Longamoebia	Acanthamoebidae	Acanthamoeba	Acanthamoeba polyphaga	0	0	0	0	21	0	0	0	3.32	6.17	9.88	4.21	0	0	0	0	0	0	0	0	0	0	0	0	0	0	0	0	0	0	0	0	0	0	0	0	2.06	0	0	11.8	0	11.27
Acanthamoeba quina	Eukaryota	Eukaryota_u_p	Eukaryota_u_c	Longamoebia	Acanthamoebidae	Acanthamoeba	Acanthamoeba quina	0	0	0	0	1.6	0.83	0	0	0	1.16	0	0	0	0	0	0	0	0	0	0	0	0	0	0	0	0	0	0	0	0	0	0	0	0	0	0	0	0	0	0	0	0
Acanthamoeba rhysodes	Eukaryota	Eukaryota_u_p	Eukaryota_u_c	Longamoebia	Acanthamoebidae	Acanthamoeba	Acanthamoeba rhysodes	0	0	0	0	1.14	0.79	0	0	0	0	0	0	0	0	0	0	0	0	0	0	0	0	0	0	0	0	0	0	0	0	0	0	0	0	0	0	0	0	0	0	0	0
Astrammina rara	Eukaryota	Eukaryota_u_p	Eukaryota_u_c	Eukaryota_u_o	Eukaryota_u_f	Astrammina	Astrammina rara	0	0	0	0	0	0	0	0	0	0.98	0.39	0	0	0	0	0	0	0	0	0	0	0	0	0	0	0	0	0	0	0	0	0	1.19	0	0	0	0	0	0	0	0	0
Babesia bigemina	Eukaryota	Apicomplexa	Aconoidasida	Aconoidasida_u_o	Babesiidae	Babesia	Babesia bigemina	0	0	0	0	0	0	0	0	0	0	0	0	0	0	0	0	0	0	0	0	0	0	0	0	0	0	0	0	0.37	0	0	0	0	0	0	0	0	0	0	0	0	0
Bigelowiella natans	Eukaryota	Eukaryota_u_p	Eukaryota_u_c	Eukaryota_u_o	Eukaryota_u_f	Bigelowiella	Bigelowiella natans	0	0	0	0	1.46	1.39	0	0.68	0.63	0.94	0	0	0	0	0	0	0	0	0	0	0	0	0	0	0	0	0	0	0	0	0	0	0	0	0	0	0.85	0.63	0.85	0	0	0
Chromera velia	Eukaryota	Chromerida	Chromerida_u_c	Chromerida_u_o	Chromerida_u_f	Chromera	Chromera velia	0	0	0	0	2.79	3.49	0	1.05	7.1	0.92	0	0.58	0	0	0	0	0	0	0	0	0	2.11	0	0	0	0	0	2.21	0	0	0	0	0	0	0	0	7.09	4.21	5.25	1.14	2.93	1.09
Cryptosporidium muris	Eukaryota	Apicomplexa	Coccidia	Eucoccidiorida	Cryptosporidiidae	Cryptosporidium	Cryptosporidium muris	0	0	0	0	0	0	0	0	0	0	0	0	0	0	0	0	0	0	0	0	0	0	0	0	0	0	0	0	0	0	0	0.38	0	0	0	0	0	0	0	0	0	0
Emiliania huxleyi	Eukaryota	Eukaryota_u_p	Eukaryota_u_c	Isochrysidales	Noelaerhabdaceae	Emiliania	Emiliania huxleyi	0	0	0	0	1.08	1.12	0	1.26	0	0	0	0	0	0	0	0	0	0	0	0	0	0	0	0	0	0	0	0	0	0	0	0	0	0	0	0	0	0	0	0	0	0
Entamoeba dispar	Eukaryota	Eukaryota_u_p	Eukaryota_u_c	Eukaryota_u_o	Entamoebidae	Entamoeba	Entamoeba dispar	0	0	0	0	0	0	0	0	0	0	0	0	0	1.8	3.3	0	0	0	0	0	0	0	0	0	0	0.37	0.28	0	10.25	0	0	0	0	0	0	0	0	0	0	0	0	0
Entamoeba hartmanni	Eukaryota	Eukaryota_u_p	Eukaryota_u_c	Eukaryota_u_o	Entamoebidae	Entamoeba	Entamoeba hartmanni	0	0	0	0	0	0	0	0	0	0	0	0	0	342.38	213.87	0	0	0	0	0	0	0	0	0	0	0	0	0	0	0	0	0	0	0	0	0	0	0	0	0	0	0
Fonticula alba	Eukaryota	Eukaryota_u_p	Eukaryota_u_c	Eukaryota_u_o	Eukaryota_u_f	Fonticula	Fonticula alba	0	0	0	0	1.68	1.22	0.55	0.77	1.4	0.96	0.66	0.34	0	0	0	0	0	0	0	0	0	0.87	0	0	0	0	0	0	0	0	0	0	0	0	0	0	0	0.75	0	0.35	0.5	0
Hammondia hammondi	Eukaryota	Apicomplexa	Coccidia	Eucoccidiorida	Sarcocystidae	Hammondia	Hammondia hammondi	0	0	0	0	0	0	0	0	0	0	0	0	0	0	0	0	0	0	0	0	0	0	0.79	0	0	0	0	0	0.99	0	0	0	0	0	0	0	0	0	0	0	0	0
Hyphochytrium catenoides	Eukaryota	Eukaryota_u_p	Hyphochytriomycetes	Hyphochytriomycetes_u_o	Hyphochytriaceae	Hyphochytrium	Hyphochytrium catenoides	0	0	0	0	0	5.91	0	0	3.45	7.83	8.32	4.76	0	0	0	0	0	0	0	0	0	0	0	0	0	0	0	0	0	0	0	0	0	0	0	0	0	0.68	0.54	0	0.56	0
Leishmania aethiopica	Eukaryota	Eukaryota_u_p	Eukaryota_u_c	Kinetoplastida	Trypanosomatidae	Leishmania	Leishmania aethiopica	0	0	0	0	0.54	0	0	0	0	0	0	0	0	0	0	0	0	0	0	0	0	0	0	0	0	0	0	0	0	0	0	0	0	0	0	0	0	0	0	0	0	0
Leishmania donovani	Eukaryota	Eukaryota_u_p	Eukaryota_u_c	Kinetoplastida	Trypanosomatidae	Leishmania	Leishmania donovani	0	0	0	0	0.55	0	0	0	0	0	0	0	0	0	0	0	0	0	0	0	0	0	0	0	0	0	0	0	0	0	0	0	0	0	0	0	0	0	0	0	0	0
Leishmania gerbilli	Eukaryota	Eukaryota_u_p	Eukaryota_u_c	Kinetoplastida	Trypanosomatidae	Leishmania	Leishmania gerbilli	0	0	0	0	1.34	0	0	0	0	0	0	0	0	0	0	0	0	0	0	0	0	0	0	0	0	0	0	0	0	0	0	0	0	0	0	0	0	0	0	0	0	0
Leishmania infantum	Eukaryota	Eukaryota_u_p	Eukaryota_u_c	Kinetoplastida	Trypanosomatidae	Leishmania	Leishmania infantum	0	0	0	0	0.67	0	0	0	0	0	0	0	0	0	0	0	0	0	0	0	0	0	0	0	0	0	0	0	0	0	0	0	0	0	0	0	0	0	0	0	0	0
Leishmania major	Eukaryota	Eukaryota_u_p	Eukaryota_u_c	Kinetoplastida	Trypanosomatidae	Leishmania	Leishmania major	0	0	0	0	3.31	2.64	0	0	0	1.83	0.49	0.82	0	0	0	0	0	0	0	0	0	0	0	0	0	0	0	0	0	0	0	0	0	0	0	0	0	0	0	0	0	0
Leishmania tropica	Eukaryota	Eukaryota_u_p	Eukaryota_u_c	Kinetoplastida	Trypanosomatidae	Leishmania	Leishmania tropica	0	0	0	0	0.54	0	0	0	0	0	0	0	0	0	0	0	0	0	0	0	0	0	0	0	0	0	0	0	0	0	0	0	0	0	0	0	0	0	0	0	0	0
Leishmania turanica	Eukaryota	Eukaryota_u_p	Eukaryota_u_c	Kinetoplastida	Trypanosomatidae	Leishmania	Leishmania turanica	0	0	0	0	0.74	1.06	0	0	0	0.5	0	0	0	0	0	0	0	0	0	0	0	0	0	0	0	0	0	0	0	0	0	0	0	0	0	0	0	0	0	0	0	0
Nannochloropsis_u_s	Eukaryota	Eustigmatophyceae	Eustigmatophyceae_u_c	Eustigmatales	Monodopsidaceae	Nannochloropsis	Nannochloropsis_u_s	0	0	0	0	0	0	0	0	0	0	0	0	0	0	0	0	0	0	0	0	0	0	0	0	0	0	0	9.88	0	0	0	0	0	0	0	0	0	0	0	0	0	0
Nannochloropsis gaditana	Eukaryota	Eustigmatophyceae	Eustigmatophyceae_u_c	Eustigmatales	Monodopsidaceae	Nannochloropsis	Nannochloropsis gaditana	0	0	0	0	0.38	0	0	0	0	0.9	0.75	0.27	0	0	0	0	0	0	0	0	0	0	0	0	0	0	0	0	3.33	0	0	0	0	0	0	0	0	0	0	0.49	0	0.75
Perkinsus marinus	Eukaryota	Eukaryota_u_p	Eukaryota_u_c	Perkinsida	Perkinsidae	Perkinsus	Perkinsus marinus	0	0	0	0	0	0	0	0	0	1.79	0	0	0	0	0	0	0	0	0	19.78	0	0	0	0	0	0	0	0	59.49	0	0	0	0	0	0	0	0	0	0	10.1	92.19	0
Physarum polycephalum	Eukaryota	Eukaryota_u_p	Myxogastromycetidae	Physariida	Physaraceae	Physarum	Physarum polycephalum	0	0	0	0	1.32	0.58	0	0	0	0.77	0	0	0	0	0	0	0	0	0	0	0	0	0	0	0	0	0	0	0	0	0	0	0	0	0	0	0	0	0	0	0	0
Plasmodium chabaudi	Eukaryota	Apicomplexa	Aconoidasida	Haemosporida	Plasmodiidae	Plasmodium	Plasmodium chabaudi	0	0	0	0	0	0	0	0	0	0	0	0	0	0	0	0	0	0	0	0	0	0	0	0	0	0	0	0	0.3	0	0	0	0	0	0	0	0	0	0	0	0	0
Pseudoperonospora cubensis	Eukaryota	Eukaryota_u_p	Oomycetes	Peronosporales	Peronosporaceae	Pseudoperonospora	Pseudoperonospora cubensis	0	0	0	0	2.25	0	0	0	0	1.02	0	0	0	0	0	0	0	0	0	0	0	0	0	0.68	0	0	0	0	0.86	0.75	0	0	0	0	0	0	0	0	0	0.99	0	0
Salpingoeca rosetta	Eukaryota	Eukaryota_u_p	Eukaryota_u_c	Choanoflagellida	Salpingoecidae	Salpingoeca	Salpingoeca rosetta	0	0	0	0	11.47	7.49	1.21	3.4	4.41	5.33	1.96	1.89	0	0	0	0	0	0	0	0	0	0.93	0	0.43	0	0	0	0.78	0.91	0	0	0	0	0	0	0	1.45	2.16	0.98	1.59	0.88	0.99
Sarcocystis neurona	Eukaryota	Apicomplexa	Coccidia	Eucoccidiorida	Sarcocystidae	Sarcocystis	Sarcocystis neurona	0	0	0	0	0.26	0	0	0	0	0	0	0	0	0	0	0	0	0	0	0	0	0	0	0	0	0	0	0	0	0	0	0	0	0	0	0	0	0	0	0	0	0
Thalassiosira_u_s	Eukaryota	Bacillariophyta	Coscinodiscophyceae	Thalassiosirales	Thalassiosiraceae	Thalassiosira	Thalassiosira_u_s	0	0	0	0	0	0	0	0	0	0	0	5.39	0	0	0	0	0	0	0	0	0	0	0	0	0	0	0	0	768.47	0	0	0	0	0	0	0	0	0	0	0	0	14.76
Thalassiosira pseudonana	Eukaryota	Bacillariophyta	Coscinodiscophyceae	Thalassiosirales	Thalassiosiraceae	Thalassiosira	Thalassiosira pseudonana	0	0	0	0	0	0	0	0	0	0	0	0	0	0	0	0	0	0	0	0	0	0	0	4.8	0	0	0	0	0	0	0	0	0	0	0	0	0	0	0	0	0	0
[truncated: 23 more columns]

## Sheet: Abundance Score of Fungi
Name	Kingdom	Phylum	Class	Order	Family	Genus	Species	May-FOH1	May-FOH2	May-FOH3	June-FOH1	June-FOH2	June-FOH3	Aug.-FOH1	Aug.-FOH2	Aug.-FOH3	Sep._FOH1	Sep._FOH2	Sep._FOH3	June-AOH1	June-AOH2	June-AOH3	Aug.-AOH1	Aug.-AOH2	Aug.-AOH3	Sep.-AOH1	Sep.-AOH2	Sep.-AOH3	May-EOH1	May-EOH2	May-EOH3	June-EOH1	June-EOH2	June-EOH3	Aug.-EOH1	Aug.-EOH2	Aug.-EOH3	Sep.-EOH1	Sep.-EOH2	Sep.-EOH3	May-DSH1	May-DSH2	May-DSH3	Aug.-DSH1	Aug.-DSH2	Aug.-DSH3	Sep.-DSH1	Sep.-DSH2	Sep.-DSH3
Albatrellus ellisii	Fungi	Basidiomycota	Agaricomycetes	Russulales	Albatrellaceae	Albatrellus	Albatrellus ellisii	0	0	0	0	0	0	0	0	0	0	0	0	0	0	0	0	0	0	0	0	0	0	0	0	0	0	0	0	0	0	0	0.37	0	0	0	0	0	0	0	0	0	0
Ascochyta rabiei	Fungi	Ascomycota	Dothideomycetes	Pleosporales	Didymellaceae	Ascochyta	Ascochyta rabiei	0	0	0	0	0	0	0	0	0	0	0	0	10.91	0	0	0	0	0	0	0	0	0	0	0	0	0	0	0	0	0	0	0	0	0	0	0	0	0	0	0	0	0
Baeospora myosura	Fungi	Basidiomycota	Agaricomycetes	Agaricales	Tricholomataceae	Baeospora	Baeospora myosura	0	0	0	0	0	0	0	0.76	1.46	0	0	0	0	0	0	0	0	0	0	0	0	0	0	0	0	0	0	0	0	0	0	0	0	0	0	0	0.69	0	0.43	0	0	0
Blastomyces sp. MA-2018	Fungi	Ascomycota	Eurotiomycetes	Onygenales	Ajellomycetaceae	Blastomyces	Blastomyces sp. MA-2018	0	0	0	0	0	0	0	0	0	0	0	0	0	0	0	0	0	0	0	0	0	0	0	0	0	0	0	0	0	0	0	0	0	0	0	0	0	0	0	0	0	0
Brettanomyces bruxellensis	Fungi	Ascomycota	Saccharomycetes	Saccharomycetales	Pichiaceae	Brettanomyces	Brettanomyces bruxellensis	0	0	0	0	5.28	1.71	0	0	9.21	6.22	6.84	4.35	0	0	0	0	0	0	0	0	0	0	0	2.1	0	0	0	0	0	1.88	2.47	8.3	2.27	0	0	0	2.15	0	0	7.25	0	7.06
Curvularia_u_s	Fungi	Ascomycota	Dothideomycetes	Pleosporales	Pleosporaceae	Curvularia	Curvularia_u_s	0	0	0	0	0	0	0	0	0	0	0	0	0	0	0	0	0	0	0	0	0	0	0	0	0	0	0	0	0	0	0	0	0	0	0	0	0	0	0	0	0	0
Geosmithia morbida	Fungi	Ascomycota	Sordariomycetes	Hypocreales	Bionectriaceae	Geosmithia	Geosmithia morbida	0	0	0	0	0.54	1.01	0	0	0	0	0	0	0	0	0	0	0	0	0	0	0	0	0	0	0	0	0	0	0	0	0	0	0	0	0	0	0	0	0	0	0	0
Malassezia furfur	Fungi	Basidiomycota	Malasseziomycetes	Malasseziales	Malasseziaceae	Malassezia	Malassezia furfur	0	0	0	0	0	0	0	0	0	0	0	0	0	0	0	0	0	0	0	0	0	0	0	0	0	0	0	0	0	0	0	0	0	0	0	0	0	0	0	0	0	0
Malassezia globosa	Fungi	Basidiomycota	Malasseziomycetes	Malasseziales	Malasseziaceae	Malassezia	Malassezia globosa	0	0	0	0	0	0	0	0.48	2.65	0	0	0	0	0	0	0	0	0	0	0	0	0	0	0	0	0	0	0	0	0	0	0	0	0	0	0	0	0	0	0	0	0
Malassezia restricta	Fungi	Basidiomycota	Malasseziomycetes	Malasseziales	Malasseziaceae	Malassezia	Malassezia restricta	0	0	0	0	12.04	9.96	1.12	10.88	10.62	10.09	27.35	8.26	0	0	0	0	0	0	0	0	0	0	0	0	0	0	0	0	0	0	0	2.48	0	0	0	0	2.76	0	0.63	0	0	0
Melampsora pinitorqua	Fungi	Basidiomycota	Pucciniomycetes	Pucciniales	Melampsoraceae	Melampsora	Melampsora pinitorqua	0	0	0	0	0	0	0	0	0	0	0.59	0	0	0	0	0	0	0	0	0	0	0	0	0	0	0	0	0	0	0	0	0	0	0	0	0	0	0	0	0	0	0
Morchella eximia	Fungi	Ascomycota	Pezizomycetes	Pezizales	Morchellaceae	Morchella	Morchella eximia	0	0	0	0	0	0	0	0	0	0	0	0	0	0	0	0	0	0	0	0	0	0	0	0	0	0	0	0	0	2.23	0	0	0	0	0	0	0	0	0	0	0	0
Nosema bombycis	Fungi	Microsporidia	Microsporidia_u_c	Apansporoblastina	Nosematidae	Nosema	Nosema bombycis	0	0	0	0	0	0	0	0	0	0	0	0	0	0	0	0	0	0	0	0	0	0	0	0	0	0	0	0	1.47	0	0	0	0	0	0	0	0	0	0	0	0	0
Ophiocordyceps polyrhachis-furcata	Fungi	Ascomycota	Sordariomycetes	Hypocreales	Ophiocordycipitaceae	Ophiocordyceps	Ophiocordyceps polyrhachis-furcata	0	0	0	0	1.22	0	0	0	0	0	0	0	0	0	0	0	0	0	0	0	0	0	0	0	0	0	0	0	0	0	0	0	0	0	0	0	0	0	0	0	0	0
Pecoramyces ruminatium	Fungi	Chytridiomycota	Neocallimastigomycetes	Neocallimastigales	Neocallimastigaceae	Pecoramyces	Pecoramyces ruminatium	0	0	0	0	0	0.49	0	1.14	2.08	0	0	0	0	0	0	0	0	0	0	0	0	0.62	0	0	0	0	0	0	0	0	0	0	0	0	0	0	0.84	0	0.78	0	0	0
Postia placenta	Fungi	Basidiomycota	Agaricomycetes	Polyporales	Dacryobolaceae	Postia	Postia placenta	0	0	0	0	0	0	0	0	0	0	0	0	0	0	0	0	0	0	0	0	0	0	0	0	0	0	0	0	0	0	0	0	0	0	0	0	0	0	0	0	0	0
Puccinia arachidis	Fungi	Basidiomycota	Pucciniomycetes	Pucciniales	Pucciniaceae	Puccinia	Puccinia arachidis	0	0	0	0	0	0	0	0	0	0	0	0	0	0	0	0	0	0	0	0	0	0	0	0	0	0	0	0	1.59	0	0	0	0	0	0	0	0	0	0	2.11	0	0
Saccharomyces_u_s	Fungi	Ascomycota	Saccharomycetes	Saccharomycetales	Saccharomycetaceae	Saccharomyces	Saccharomyces_u_s	0	0	0	0	0	0	0	0	0	0	0	0	0	0	0	0	0	0	0	0	0	0	2.59	0	0	0	0	0	0	0	0	0	0	0	0	0	0	0	0	0	0	0
Trichoderma citrinoviride	Fungi	Ascomycota	Sordariomycetes	Hypocreales	Hypocreaceae	Trichoderma	Trichoderma citrinoviride	0	0	0	0	0	0	0	0	0	0	0	0	0	0	0	0	0	0	0	0	0	0	0	0	0	0	0	0	0	0	0	0	0	0	0	0	0	0	0	0	0	0
Onygenales_u_s	Fungi	Ascomycota	Eurotiomycetes	Onygenales	Onygenales_u_f	Onygenales_u_g	Onygenales_u_s	0	0	0	0	0	1.91	0	0	6.71	2.18	0	0	0	0	0	0	0	0	0	0	0	0	0	0	0	0	0	0	1.34	0	1.09	0	3.92	0	0	0	1.51	0	0	6.09	0	1.26
Agaricomycetes_u_s	Fungi	Basidiomycota	Agaricomycetes	Agaricomycetes_u_o	Agaricomycetes_u_f	Agaricomycetes_u_g	Agaricomycetes_u_s	0	0	0	0	27.54	0	0	0	0	32.88	48.17	24.08	0	0	0	0	0	0	0	0	0	0	0	26.8	0	0	0	0	0	0	0	1225.69	87.93	0	0	0	73.27	0	0	51.87	0	0
Fungi_u_s	Fungi	Fungi_u_p	Fungi_u_c	Fungi_u_o	Fungi_u_f	Fungi_u_g	Fungi_u_s	0	0	0	0	0	0	0	0	0	0	0	0	0	0	0	1.8	1.12	0	0	7.21	0	0	0	0	0	0	0	0	0	0	0	0	0	0	0	0	0	0	0	0	0	0
[truncated: 23 more columns]

## Sheet: Abundance Score of ARGs
Name	May-FOH1	May-FOH2	May-FOH3	June-FOH1	June-FOH2	June-FOH3	Aug.-FOH1	Aug.-FOH2	Aug.-FOH3	Sep._FOH1	Sep._FOH2	Sep._FOH3	June-AOH1	June-AOH2	June-AOH3	Aug.-AOH1	Aug.-AOH2	Aug.-AOH3	Sep.-AOH1	Sep.-AOH2	Sep.-AOH3	May-EOH1	May-EOH2	May-EOH3	June-EOH1	June-EOH2	June-EOH3	Aug.-EOH1	Aug.-EOH2	Aug.-EOH3	Sep.-EOH1	Sep.-EOH2	Sep.-EOH3	May-DSH1	May-DSH2	May-DSH3	Aug.-DSH1	Aug.-DSH2	Aug.-DSH3	Sep.-DSH1	Sep.-DSH2	Sep.-DSH3	June-SGC1	June-SGC2	June-SGC3	Aug.-SGC1	Aug.-SGC2	Aug.-SGC3	Sep.-SGC1
Aminoglycoside 2024 Branch	0	0	0	1465.29	0	0	0	0	0	0	0	0	0	0	0	0	0	0	0	0	0	0	0	0	0	0	0	0	0	0	0	0	0	0	0	0	0	0	0	0	0	0	0	0	0	0	0	0	0
Aminoglycoside aadA7	0	0	0	0	0	0	0	0	0	0	0	0	0	0	0	0	0	0	0	0	0	0	0	0	0	0	0	0	0	0	0	0	0	0	0	0	506.05	0	0	0	0	0	0	0	0	0	0	0	0
Aminoglycoside aadD	0	0	0	0	1000.47	0	0	3765.84	0	0	0	441	0	0	0	0	0	0	0	0	0	0	0	0	0	0	0	0	0	0	0	0	0	0	0	0	0	0	0	0	0	0	0	0	0	0	0	0	0
Aminoglycoside aph3' III	0	0	0	0	0	0	0	0	0	0	0	0	0	0	0	0	0	0	0	0	0	0	0	0	0	0	0	0	0	0	0	0	0	0	0	0	0	0	0	0	0	0	1549.61	0	0	0	0	0	0
Aminoglycoside aph3' Ic	0	0	0	0	0	0	0	0	0	0	0	0	0	0	0	0	0	0	0	0	0	0	0	1304.95	0	0	0	0	0	0	0	0	0	0	0	0	0	0	0	0	0	0	0	0	0	0	0	0	0
Bacitracin-resistance bacA	0	0	0	0	0	0	0	0	0	0	0	0	0	0	0	0	0	0	0	0	0	0	0	0	0	0	0	0	45432.2	0	0	0	0	0	0	0	0	0	0	0	0	0	0	0	0	0	0	0	0
Beta-lactam cfxA 2366 Branch	0	0	0	0	0	0	0	0	0	0	0	0	0	0	0	0	0	0	0	0	0	0	0	0	0	0	0	0	0	0	0	0	0	548.83	0	0	0	0	0	0	0	0	0	0	0	0	0	0	0
Beta-lactam pbp2 Ecoli	0	0	0	0	0	0	0	0	0	0	0	0	0	0	0	0	0	0	0	0	0	0	0	0	0	0	0	0	18816.2	0	0	0	0	0	0	0	0	0	0	0	0	0	0	0	0	0	0	0	0
Beta-lactam pbp4 Ecoli	0	0	0	0	0	0	0	0	0	0	0	0	0	0	0	0	0	0	0	0	0	0	0	0	0	0	0	0	23278.9	0	0	0	0	0	0	0	0	0	0	0	0	0	0	0	0	0	0	0	0
Beta-lactam-resistance blaAmpC	0	0	0	0	0	0	0	0	0	0	0	0	0	0	0	0	0	0	0	0	0	0	0	0	0	0	0	0	23480.6	0	0	0	0	0	0	0	0	0	0	0	0	0	0	0	0	0	0	0	0
Beta-lactam-resistance blaAmpH	0	0	0	0	0	0	0	0	0	0	0	0	0	0	0	0	0	0	0	0	0	0	0	0	0	0	0	0	12608.3	0	0	0	0	0	0	0	0	0	0	0	0	0	0	0	0	0	0	0	0
Beta-lactam-resistance blaCARB 17	0	0	0	0	0	0	0	0	0	0	0	0	0	0	0	0	0	0	0	0	0	0	0	0	0	0	0	5089.55	2322.89	6205.82	12110.6	72396.3	4639.74	0	0	0	0	0	0	0	0	3330.14	0	0	0	0	0	0	0
Beta-lactam-resistance blaCARB 1766 Branch	0	0	0	0	0	0	0	0	0	0	0	0	0	0	0	0	0	0	0	0	0	0	0	0	0	0	0	0	0	0	0	0	0	0	0	0	0	0	0	0	0	0	0	0	0	0	0	0	0
Beta-lactam-resistance blaCARB 1770 Branch	0	0	0	0	0	0	0	0	0	0	0	0	0	0	0	0	0	0	0	0	0	0	0	0	0	0	0	0	0	0	0	0	0	0	0	0	0	0	0	0	0	0	0	0	0	0	0	0	0
Beta-lactam-resistance blaCARB 19	0	0	0	0	0	0	0	0	0	0	0	0	0	0	0	0	0	0	0	0	0	0	0	0	0	0	0	0	2263.51	0	6906.05	33384.1	0	0	0	0	0	0	0	0	0	2579.81	0	0	0	0	0	0	0
Beta-lactam-resistance blaCARB 21	0	0	0	0	0	0	0	0	0	0	0	0	0	0	0	0	0	0	0	0	0	0	0	0	0	0	0	9221.09	0	14486.6	10309.7	82681.3	6027.93	0	0	0	0	0	0	0	0	2513.14	0	0	0	0	0	0	0
Beta-lactam-resistance blaCARB 22	0	0	0	0	0	0	0	0	0	0	0	0	0	0	0	0	0	0	0	0	0	0	0	0	0	0	0	0	0	6972.45	9878.11	40967.4	4756.4	0	0	0	0	0	0	0	0	0	0	0	0	0	0	0	0
Beta-lactam-resistance blaCARB 23	0	0	0	0	0	0	0	0	0	0	0	0	0	0	0	0	0	0	0	0	0	0	0	0	0	0	1226.89	6877.53	0	5462.32	9915.23	67883.1	6015.78	0	0	0	0	0	0	0	0	5832.89	0	0	0	0	0	0	0
Beta-lactam-resistance blaOXA 194 Branch	0	0	0	0	0	0	0	0	0	0	0	0	0	0	0	0	0	0	0	0	0	0	0	0	0	0	0	0	1001.43	0	0	0	0	0	0	0	0	0	0	0	0	0	0	0	0	0	0	0	0
Beta-lactam-resistance blaOXA 264	0	0	0	0	0	0	0	0	0	0	0	0	0	0	0	0	0	0	0	0	0	0	0	0	0	0	0	0	0	0	0	0	0	0	0	0	0	0	0	0	0	0	0	0	0	0	0	0	0
Beta-lactam-resistance blaOXA SHE	0	0	0	0	0	0	0	0	0	0	0	0	0	0	0	0	0	0	0	0	0	0	0	0	0	0	0	0	0	0	0	0	0	0	0	0	1277.55	0	0	0	0	0	0	0	0	0	0	0	0
Dihydrofolate-reductase dfrE	0	0	0	0	0	0	0	0	0	0	0	0	0	0	0	0	0	0	0	0	0	0	0	0	0	0	0	0	0	0	0	0	3684.22	0	0	0	0	0	0	0	0	0	0	0	0	0	0	0	0
Dihydrofolate-reductase dfrF	0	0	0	0	0	0	0	0	0	0	0	0	0	0	1999.13	0	0	0	0	0	0	0	0	0	1140	0	0	0	0	0	0	0	0	0	0	0	0	0	0	0	0	0	0	0	0	0	0	0	0
Efflux-pump baeR	0	0	0	0	0	0	0	0	0	0	0	0	0	0	0	0	0	0	0	0	0	0	0	0	0	0	0	0	8275.4	0	0	0	0	0	0	0	0	0	0	0	0	0	0	0	0	0	0	0	0
Efflux-pump evgA	0	0	0	0	0	0	0	0	0	0	0	0	0	0	0	0	0	0	0	0	0	0	0	0	0	0	0	0	12396.1	773.66	0	0	0	0	0	0	499.01	0	0	0	0	0	0	0	0	0	0	0	0
Efflux-pump lsaA	0	0	0	0	0	0	0	0	0	0	0	0	0	0	0	0	0	0	0	0	0	0	0	0	0	0	0	0	0	0	0	0	2484.51	0	0	0	0	0	0	0	0	0	0	0	0	0	0	0	0
H NS	0	0	0	0	0	0	0	0	0	0	0	0	0	0	0	0	0	0	0	0	0	0	0	0	0	0	0	0	7790.51	0	0	0	0	0	0	0	0	0	0	0	0	0	0	0	0	0	0	0	0
Inner-membrane-transporter acrF	0	0	0	0	0	0	0	0	0	0	0	0	0	0	0	0	0	0	0	0	0	0	0	0	0	0	0	0	49735.2	0	0	0	0	0	0	0	0	0	0	0	0	0	0	0	0	0	0	0	0
Involved-in-polymyxin-resistance pmrA	0	0	0	0	0	0	0	0	0	0	0	0	0	0	0	0	0	0	0	0	0	0	0	0	0	0	0	0	18288.2	0	0	0	0	0	0	0	0	0	0	0	0	0	0	0	0	0	0	0	0
Involved-in-polymyxin-resistance pmrB	0	0	0	0	0	0	0	0	0	0	0	0	0	0	0	0	0	0	0	0	0	0	0	0	0	0	0	0	21767	0	0	0	0	0	0	0	0	0	0	0	0	0	0	0	0	0	0	0	0
Involved-in-polymyxin-resistance pmrC	0	0	0	0	0	0	0	0	0	0	0	0	0	0	0	0	0	0	0	0	0	0	0	0	0	0	0	0	55781.2	0	0	0	0	0	0	0	0	0	0	0	0	0	0	0	0	0	0	0	0
Involved-in-polymyxin-resistance pmrE	0	0	0	0	0	0	0	0	0	0	0	0	0	0	0	0	0	0	0	0	0	0	712.08	0	0	0	0	0	3203.45	0	0	0	0	0	0	0	0	0	0	0	0	0	0	0	0	0	0	0	0
Involved-in-polymyxin-resistance pmrF	0	0	0	0	0	0	0	0	0	0	0	0	0	0	0	0	0	0	0	0	0	0	0	0	0	0	0	0	20730.4	0	0	0	0	0	0	0	0	0	0	0	0	0	0	0	0	0	0	0	0
MDR-Efflux-complex tolC	0	0	0	0	0	0	0	0	0	0	0	0	0	0	0	0	0	0	0	0	0	0	0	0	0	0	0	0	42310.9	1326.18	0	0	0	0	0	0	0	0	0	0	0	0	0	0	0	0	0	0	0
MDR-Efflux-pump acrD	0	0	0	0	0	0	0	0	0	0	0	0	0	0	0	0	0	0	0	0	0	0	0	0	0	0	0	0	28808.6	0	0	0	0	0	0	0	0	0	0	0	0	0	0	0	0	0	0	0	0
MDR-Efflux-pump emeA	0	0	0	0	0	0	0	0	0	0	0	0	0	0	0	0	0	0	0	0	0	0	0	0	0	0	0	0	0	0	0	0	645.4	0	0	0	0	0	0	0	0	0	0	0	0	0	0	0	0
MDR-Efflux-pump marA	0	0	0	0	0	0	0	0	0	0	0	0	0	0	0	0	0	0	0	0	0	0	0	0	0	0	0	0	15188.6	0	0	0	0	0	0	0	0	0	0	0	0	0	0	0	0	0	0	0	0
MDR-Efflux-pump mdtA	0	0	0	0	0	0	0	0	0	0	0	0	0	0	0	0	0	0	0	0	0	0	0	0	0	0	0	0	8808.26	0	0	0	0	0	0	0	0	0	0	0	0	0	0	0	0	0	0	0	0
MDR-Efflux-pump mdtB	0	0	0	0	0	0	0	0	0	0	0	0	0	0	0	0	0	0	0	0	0	0	0	0	0	0	0	0	8381.99	0	0	0	0	0	0	0	0	0	0	0	0	0	0	0	0	0	0	0	0
MDR-Efflux-pump mdtC	0	0	0	0	0	0	0	0	0	0	0	0	0	0	0	0	0	0	0	0	0	0	0	0	0	0	0	0	7970.58	0	0	0	0	0	0	0	0	0	0	0	0	0	0	0	0	0	0	0	0
MDR-Efflux-pump mdtD	0	0	0	0	0	0	0	0	0	0	0	0	0	0	0	0	0	0	0	0	0	0	0	0	0	0	0	0	7545	0	0	0	0	0	0	0	0	0	0	0	0	0	0	0	0	0	0	0	0
MDR-Efflux-pump mdtE	0	0	0	0	0	0	0	0	0	0	0	0	0	0	0	0	0	0	0	0	0	0	0	0	0	0	0	0	33964.3	0	0	0	0	0	0	0	0	0	0	0	0	0	0	0	0	0	0	0	0
MDR-Efflux-pump mdtG	0	0	0	0	0	0	0	0	0	0	0	0	0	0	0	0	0	0	0	0	0	0	0	0	0	0	0	0	13709.1	0	0	0	0	0	0	0	0	0	0	0	0	0	0	0	0	0	0	0	0
MDR-Efflux-pump mdtN	0	0	0	0	0	0	0	0	0	0	0	0	0	0	0	0	0	0	0	0	0	420.09	0	0	0	0	0	0	36465.9	0	0	0	0	0	0	0	0	0	0	0	0	0	0	0	0	0	0	0	0
MDR-Efflux-pump mdtO	0	0	0	0	0	0	0	0	0	0	0	0	0	0	0	0	0	0	0	0	0	0	0	0	0	0	0	0	31340.5	0	0	0	0	0	0	0	0	0	0	0	0	0	0	0	0	0	0	0	0
MDR-Efflux-pump mdtP	0	0	0	0	0	0	0	0	0	0	0	0	0	0	0	0	0	0	0	0	0	0	0	0	0	0	0	0	48683.7	0	0	0	0	0	0	0	0	0	0	0	0	0	0	0	0	0	0	0	0
MDR-protein mdtH	0	0	0	0	0	0	0	0	0	0	0	0	0	0	0	0	0	0	0	0	0	0	0	0	0	0	0	0	16728.6	1210.41	0	0	0	0	0	0	0	0	0	0	0	0	0	0	0	0	0	0	0
MDR-protein mdtL	0	0	0	0	0	0	0	0	0	0	0	0	0	0	0	0	0	0	0	0	0	0	0	0	0	0	0	0	55459	0	0	0	0	0	0	0	0	0	0	0	0	0	0	0	0	0	0	0	0
MDR-protein mdtM	0	0	0	0	0	0	0	0	0	0	0	0	0	0	0	0	0	0	0	0	0	0	0	0	0	0	0	0	7527.09	0	0	0	0	0	0	0	0	0	0	0	0	0	0	0	0	0	0	0	0
MDR-regulator gadX	0	0	0	0	0	0	0	0	0	0	0	0	0	0	0	0	0	0	0	0	0	0	0	0	1180.89	0	0	0	48966.7	468.48	0	0	0	0	0	0	0	0	0	0	0	0	0	0	0	0	0	0	0
MDR-translocase mdfA	0	0	0	0	0	0	0	0	0	0	0	0	0	0	0	0	0	0	0	0	0	0	0	0	0	0	0	0	7647.45	0	0	0	0	0	0	0	0	0	0	0	0	0	0	0	0	0	0	0	0
MDR-transporter emrY	0	0	0	0	0	0	0	0	0	0	0	0	0	0	0	0	0	0	0	0	0	0	0	0	0	0	0	0	12383	0	0	0	0	0	0	0	0	0	0	0	0	0	0	0	0	0	0	0	0
MDR-transporter mdtK	0	0	0	0	0	0	0	0	0	0	0	0	0	0	0	0	0	0	0	0	0	780.92	0	0	0	0	0	0	10887.2	0	0	0	0	0	0	0	0	0	0	0	0	0	0	0	0	0	0	0	0
Macrolide erm 1969 Branch	0	0	0	0	0	0	0	0	0	0	0	0	0	3096.15	0	0	0	0	0	0	0	0	0	0	0	0	0	0	0	0	0	0	0	0	0	0	0	0	0	0	0	0	0	0	0	0	0	0	0
Macrolide ermB	0	0	0	0	0	0	0	0	0	0	0	0	0	0	866.15	0	0	0	0	0	0	0	0	0	0	0	0	0	0	0	0	0	0	0	0	0	0	0	0	0	0	0	0	0	801.17	0	0	0	0
Macrolide ermC	0	0	0	0	0	0	0	610.72	740.92	0	1269.85	0	0	0	0	0	0	0	0	0	0	0	0	0	0	0	0	0	0	0	0	0	0	0	0	0	0	0	0	0	0	0	0	0	0	0	0	0	0
Macrolide ermX	0	0	0	0	0	0	0	0	0	0	0	0	0	0	0	0	0	0	0	0	0	0	0	0	0	0	0	0	0	0	0	0	0	0	0	0	0	0	0	0	0	0	0	0	0	0	0	0	0
Macrolide m 2021 Branch	0	0	0	0	0	0	0	0	0	0	0	0	0	0	0	0	0	0	0	0	0	0	0	0	0	0	0	0	0	0	0	0	0	1924.38	0	0	0	0	0	0	0	0	0	0	0	0	0	0	0
Macrolide mphD	0	0	0	0	0	0	0	0	0	0	0	0	0	0	0	0	0	0	0	0	0	0	0	0	0	0	0	0	0	0	0	0	2324.06	0	0	0	0	0	0	0	0	0	0	0	0	0	0	0	0
Membrane-fusion-protein acrE	0	0	0	0	0	0	0	0	0	0	0	0	0	0	0	0	0	0	0	0	0	0	0	0	0	0	0	0	21157.9	0	0	0	0	0	0	0	0	0	0	0	0	0	0	0	0	0	0	0	0
Membrane-fusion-protein emrA	0	0	0	0	0	0	0	0	0	0	0	0	0	0	0	0	0	0	0	0	0	0	0	0	0	0	0	0	40368.2	0	0	0	0	0	0	0	0	0	0	0	0	0	0	0	0	0	0	0	0
Membrane-fusion-protein emrK	0	0	0	0	0	0	0	0	0	0	0	0	0	0	0	0	0	0	0	0	0	0	0	0	0	0	0	0	17788.9	0	0	0	0	0	0	0	0	0	0	0	0	0	0	0	0	0	0	0	0
Phenicol catB4	0	0	0	0	0	0	0	0	0	0	0	0	0	0	0	0	0	0	0	0	0	0	0	0	0	791.26	0	0	0	0	0	0	0	0	0	0	0	0	0	0	0	0	0	0	0	0	0	0	0
Phenicol cm 2318 Branch	0	0	0	772.59	0	0	0	0	0	0	0	0	0	0	0	0	0	0	0	0	0	0	0	0	0	0	0	0	0	0	0	0	0	0	0	0	0	0	0	0	0	0	0	0	0	0	0	0	0
Plasmid-mediated-quinolone-resistance qnrC	0	0	0	0	0	0	0	0	0	0	0	0	0	0	0	0	0	0	0	0	0	0	0	0	0	0	0	0	0	0	2269.31	2110.32	0	0	0	0	0	0	0	0	0	0	0	0	0	0	0	0	0
Quinolone Integron-mediated-quinolone-resistance qnrVC6	0	0	0	0	0	0	0	0	0	0	0	0	0	0	0	0	0	0	0	0	0	0	0	0	0	0	0	0	0	0	0	2560.33	0	0	0	0	0	0	0	0	0	0	0	0	0	0	0	0	0
Quinolone qnrA 2073 Branch	0	0	0	0	0	0	0	0	0	0	0	0	0	0	0	0	0	0	0	0	0	0	0	0	0	0	0	0	0	0	0	0	953.2	0	0	0	0	0	0	0	0	0	0	0	0	0	0	0	0
Quinolone qnrD 2253 Branch	0	0	0	0	0	0	0	680.16	0	0	0	0	0	0	0	0	0	0	0	0	0	0	0	0	0	0	0	0	0	0	0	0	0	0	0	0	0	0	0	0	0	0	0	0	0	0	0	0	0
Quinolone qnrS 2108 Branch	0	0	0	0	0	0	0	0	0	0	0	0	0	0	0	0	0	0	0	0	0	0	0	0	0	0	0	0	0	782.79	0	0	0	0	0	0	0	0	0	0	0	0	0	0	0	0	0	0	0
Quinolone qnrS 2112 Branch	0	0	0	0	0	0	0	0	0	0	0	0	0	0	0	0	0	0	0	0	0	0	0	0	0	0	0	0	4365	0	0	0	0	0	0	0	0	0	0	0	0	0	0	0	0	0	0	0	0
Quinolone qnrS 2113 Branch	0	0	0	0	0	0	0	0	0	0	0	0	0	0	0	0	0	0	0	0	0	0	0	0	0	0	0	888.39	0	0	0	0	0	0	0	0	0	0	0	0	0	0	0	0	0	0	0	0	0
Regulator cpxR	0	0	0	0	0	0	0	0	0	0	0	0	0	0	0	0	0	0	0	0	0	0	0	0	0	0	0	0	40908.2	0	0	0	0	0	0	0	0	0	0	0	0	0	0	0	0	0	0	0	0
Repressor nalC	0	0	0	0	976	0	0	0	0	0	0	0	0	0	0	0	0	0	0	0	0	0	0	0	0	0	0	0	0	0	0	0	0	0	0	0	0	0	0	0	0	0	0	0	0	0	0	0	0
Repressor-for-mdr-efflux-pump crp	0	0	0	0	0	0	0	0	0	0	0	0	0	0	0	0	0	0	0	0	0	0	0	0	0	0	0	0	22894.7	0	0	0	0	0	0	0	0	0	0	0	0	0	0	0	0	0	0	0	0
Repressor-for-mdr-efflux-pump emrR	0	0	0	0	0	0	0	0	0	0	0	0	0	0	0	0	0	0	0	0	0	0	0	0	0	1573.69	0	0	14383.4	0	0	0	0	0	0	0	0	0	0	0	0	0	0	0	0	0	0	0	0
Repressor-of-efflux-complex acrS	0	0	0	0	0	0	0	0	0	0	0	0	0	0	0	0	0	0	0	0	0	0	0	0	0	0	0	0	13017.4	0	0	0	0	0	0	0	0	0	0	0	0	0	0	0	0	0	0	0	0
Repressor-of-efflux-complex phoP	0	0	0	0	0	0	0	0	0	0	0	0	0	0	0	0	0	0	0	0	0	0	0	0	0	0	0	0	2012.85	0	0	0	0	0	0	0	0	0	0	0	0	0	0	0	0	0	0	0	0
Sensor-kinase baeS	0	0	0	0	0	0	0	0	0	0	0	0	0	0	0	0	0	0	0	0	0	0	0	0	0	0	0	0	3566.19	0	0	0	0	0	0	0	0	0	0	0	0	0	0	0	0	0	0	0	0
Sensor-kinase cpxA	0	0	0	0	0	0	0	0	0	0	0	0	0	0	0	0	0	0	0	0	0	0	0	0	0	0	0	0	43261.6	0	0	0	0	615.82	0	0	0	0	0	0	0	0	0	641.95	0	0	0	0	0
Sensor-protein evgS	0	0	0	0	0	0	0	0	0	0	0	0	0	0	0	0	0	0	0	0	0	0	0	0	0	0	0	0	19225.2	0	0	0	0	0	0	0	0	0	0	0	0	0	0	0	0	0	0	0	0
Sensor-protein phoQ	0	0	0	0	0	0	0	0	0	0	0	0	0	0	0	0	0	0	0	0	0	0	0	0	0	0	0	0	6232.46	0	0	0	0	0	0	0	0	0	0	0	0	0	0	0	0	0	0	0	0
Tetracycline tet 2105 Branch	0	0	0	0	0	0	0	0	0	0	0	0	0	0	0	0	0	0	0	0	0	0	0	0	897.71	0	0	0	0	0	0	0	0	542.49	0	0	0	0	0	0	0	0	0	0	0	0	0	0	0
Tetracycline tet 2531 Branch	0	0	0	0	0	0	0	0	0	0	0	0	0	535.58	0	0	0	0	0	0	0	0	0	0	0	0	0	0	0	0	0	0	0	0	0	0	0	0	0	0	0	0	0	0	0	0	0	0	0
Tetracycline tet 32	0	745.76	0	0	0	0	0	0	0	0	0	0	0	0	0	0	0	0	0	0	0	0	0	0	0	0	0	0	0	0	0	0	0	0	0	0	0	0	0	0	0	0	0	0	0	0	0	0	0
Tetracycline tetC	0	0	0	0	0	0	0	0	0	634.77	0	0	0	0	0	0	0	5937.12	3427.7	6380.57	2442.13	0	0	0	0	0	0	0	0	0	0	0	0	0	0	0	0	0	0	0	0	0	0	0	0	0	0	0	0
Tetracycline tetO	0	0	0	0	0	0	0	0	0	0	0	0	0	768.88	0	0	0	0	0	0	0	0	0	0	0	0	0	0	0	0	0	0	0	0	0	0	0	0	0	0	0	0	0	0	0	0	0	0	0
Translocase emrB	0	0	0	0	0	0	0	0	0	0	0	0	0	0	0	0	0	0	0	0	0	0	0	0	0	0	0	1732.19	30176.9	0	0	0	0	0	0	0	0	0	0	0	0	0	0	0	0	0	0	0	0
Transporter-for-efflux-complex mdtF	0	0	0	0	0	0	0	0	0	0	0	0	0	0	0	0	0	0	0	0	0	0	0	0	0	0	0	0	45773.3	0	0	0	0	0	0	0	0	0	0	0	0	0	0	0	0	0	0	0	0
Trimethoprim dfrC	0	0	0	0	0	0	0	0	0	423.26	0	0	0	0	0	0	0	0	0	0	0	0	0	0	0	0	0	0	0	0	0	0	0	0	0	0	0	0	0	0	0	0	0	0	0	0	0	0	0
beta lactamase CblA 1	0	0	0	0	0	0	0	0	0	0	0	0	641.62	0	0	0	0	0	0	0	0	0	0	0	0	0	0	0	0	0	0	0	0	0	0	0	0	0	0	0	0	0	0	0	0	0	0	0	0
polymyxin-and-cationic-antimicrobial-peptides arnA	0	0	0	0	0	0	0	0	0	0	0	0	0	0	0	0	0	0	0	0	0	0	0	0	0	0	0	0	13591.5	0	0	0	0	0	0	0	0	0	0	0	0	0	0	0	0	0	0	0	0
[truncated: 14 more columns]

## Sheet: Abundance Score of VFGs
Name	May-FOH1	May-FOH2	May-FOH3	June-FOH1	June-FOH2	June-FOH3	Aug.-FOH1	Aug.-FOH2	Aug.-FOH3	Sep._FOH1	Sep._FOH2	Sep._FOH3	June-AOH1	June-AOH2	June-AOH3	Aug.-AOH1	Aug.-AOH2	Aug.-AOH3	Sep.-AOH1	Sep.-AOH2	Sep.-AOH3	May-EOH1	May-EOH2	May-EOH3	June-EOH1	June-EOH2	June-EOH3	Aug.-EOH1	Aug.-EOH2	Aug.-EOH3	Sep.-EOH1	Sep.-EOH2	Sep.-EOH3	May-DSH1	May-DSH2	May-DSH3	Aug.-DSH1	Aug.-DSH2	Aug.-DSH3	Sep.-DSH1	Sep.-DSH2	Sep.-DSH3	June-SGC1	June-SGC2	June-SGC3	Aug.-SGC1	Aug.-SGC2	Aug.-SGC3	Sep.-SGC1
Bacteroides fragilis GENE IS942	0	0	0	0	0	0	0	0	0	0	0	0	0	0	0	0	0	0	0	0	0	0	0	0	0	0	787.16	0	0	0	0	0	0	0	0	0	0	0	0	0	0	0	0	0	0	0	0	0	0
Bacteroides fragilis GENE int	0	0	0	0	0	0	0	0	0	0	0	0	0	0	0	0	0	0	0	0	0	0	0	0	852.49	0	0	0	0	0	0	0	0	0	0	0	0	0	0	0	0	0	0	0	0	0	0	0	0
Bacteroides fragilis GENE rteA	0	0	0	0	0	0	0	0	0	0	0	0	0	0	709.11	0	0	0	0	0	0	0	0	0	0	0	0	0	0	0	0	0	0	0	0	0	0	0	0	0	0	0	0	0	0	0	0	0	0
Bacteroides fragilis GENE rteB	0	0	0	0	0	0	0	0	0	0	0	0	0	0	0	0	0	0	0	0	0	0	0	0	0	524.04	0	0	0	0	0	0	0	0	0	0	0	0	0	0	0	0	0	0	0	0	0	0	0
Bacteroides fragilis GENE tetQ	0	0	0	0	0	0	0	0	0	0	0	0	0	0	712.99	0	0	0	0	0	0	0	0	0	0	0	0	0	0	0	0	0	0	0	0	0	0	0	0	0	0	0	0	0	762.82	0	0	0	0
Bacteroides fragilis GENE traK	0	0	0	0	0	0	0	0	0	0	0	0	0	827.72	0	0	0	0	0	0	0	0	0	0	0	0	0	0	0	0	0	0	0	0	0	0	0	0	0	0	0	0	0	0	0	0	0	0	0
Bacteroides fragilis GENE traN	0	0	0	0	0	0	0	0	0	0	0	0	0	0	0	0	0	0	0	392.29	0	0	0	0	0	0	0	0	0	0	0	0	0	0	0	0	0	0	0	0	0	0	0	0	0	0	0	0	0
Bacteroides fragilis GI 46242799	0	0	0	0	0	0	0	0	0	0	0	0	0	0	2352.91	0	0	0	0	0	0	0	0	0	0	0	0	0	0	0	0	0	0	0	0	0	0	0	0	0	0	0	0	0	0	0	0	0	0
Bacteroides fragilis GI 46242805	0	0	0	0	0	0	0	0	0	0	0	0	0	0	0	0	0	0	0	0	0	0	0	0	0	0	0	0	0	0	0	0	0	0	0	0	0	0	0	0	0	0	0	0	0	0	0	0	0
Bacteroides fragilis GI 46242809	0	0	0	0	0	0	0	0	0	0	0	0	0	638.42	0	0	0	0	0	0	0	0	0	0	0	0	0	0	0	0	0	0	0	0	0	0	0	0	0	0	0	0	0	0	0	0	0	0	0
Bacteroides fragilis GI 46242811	0	0	0	0	0	0	0	0	0	0	0	0	0	1917.03	0	0	0	0	0	0	0	0	594.16	0	0	0	0	0	0	0	0	0	0	0	0	0	0	0	0	0	0	0	0	0	0	0	0	0	0
Bacteroides thetaiotaomicron GeneID BTV2144	0	0	0	0	0	0	0	0	0	0	0	0	0	0	1098.44	0	0	0	0	0	0	0	0	0	0	0	0	0	0	0	0	0	0	0	0	0	0	0	0	0	0	0	0	0	0	0	0	0	0
Bacteroides thetaiotaomicron GeneID BTV3246	0	0	0	0	0	0	0	0	0	0	0	0	0	561.46	0	0	0	0	0	0	0	0	0	0	0	0	0	0	0	0	0	0	0	0	0	0	0	0	0	0	0	0	0	0	0	0	0	0	0
Enterobacter GENE SrtA	0	0	0	0	0	0	0	0	0	0	0	0	0	0	0	0	0	0	0	0	0	0	0	0	0	0	0	0	0	0	0	0	2045.88	0	0	0	0	0	0	0	0	0	0	0	0	0	0	0	0
Enterobacter GENE cCF10	0	0	0	0	0	0	0	0	0	0	0	0	0	1195.28	0	0	0	0	0	0	0	0	0	0	0	0	0	0	0	0	0	0	1534.41	0	0	0	0	0	0	0	0	0	0	0	0	0	0	0	0
Enterobacter GENE cOB1	0	0	0	0	0	0	0	0	0	0	0	0	0	0	0	0	0	0	0	0	0	0	0	0	0	0	0	0	0	0	0	0	3989.63	0	0	0	0	0	0	0	0	0	0	0	0	0	0	0	0
Enterobacter GENE cad	0	0	0	0	0	0	0	0	0	0	0	0	0	0	0	0	0	0	0	0	0	0	0	0	0	0	0	0	0	0	0	0	3424.1	0	0	0	0	0	0	0	0	0	0	0	0	0	0	0	0
Enterobacter GENE camE	0	0	0	0	0	0	0	0	0	0	0	0	0	0	0	0	0	0	0	0	0	0	0	0	0	0	0	0	0	0	0	0	1659.33	0	0	0	0	0	0	0	0	0	0	0	460.24	0	0	0	0
Enterobacter GENE ebp 2381 Branch	0	0	0	0	0	0	0	0	0	0	0	0	0	0	0	0	0	0	0	0	0	0	0	0	600.65	0	0	0	0	0	0	0	0	0	0	0	0	0	0	0	0	0	0	0	0	0	0	0	0
Enterobacter GENE ebpA	0	0	0	0	0	0	0	0	0	0	0	0	0	0	0	0	0	0	0	0	0	0	0	0	0	0	0	0	0	0	0	0	2742.74	0	0	0	0	0	0	0	0	0	0	0	0	0	0	0	0
Enterobacter GENE ebpC	0	0	0	0	0	0	0	0	0	0	0	0	0	0	0	0	0	0	0	0	0	0	0	0	0	0	0	0	0	0	0	0	2969.23	0	0	0	0	0	0	0	0	0	0	0	0	0	0	0	0
Enterobacter GENE efaAfs	0	0	0	0	0	0	0	0	0	0	0	0	0	0	0	0	0	0	0	0	0	0	0	0	0	0	0	0	0	0	0	0	2230.54	0	0	0	0	0	0	0	0	0	0	0	0	0	0	0	0
Enterobacter GENE hylB	0	0	0	0	0	0	0	0	0	0	0	0	0	0	0	0	0	0	0	0	0	0	0	0	0	0	0	0	0	0	0	0	2672.16	0	0	0	0	0	0	0	0	0	0	0	0	0	0	0	0
Enterobacter GENE tpx	0	0	0	0	0	0	0	0	0	0	0	0	0	0	0	0	0	0	0	0	0	0	0	0	0	0	0	0	0	0	0	0	2256.45	0	0	0	0	0	0	0	0	0	0	0	0	0	0	0	0
Enterobacter aerogenes GENE kleA	0	0	0	0	0	0	0	0	0	0	0	0	0	0	0	0	0	0	0	0	0	0	0	0	0	0	0	0	0	0	0	0	0	0	0	0	0	0	0	0	0	0	0	0	0	0	0	0	0
Enterobacter aerogenes GENE ssb	0	0	0	0	0	0	0	0	0	0	0	0	0	0	0	0	0	0	0	0	0	0	0	0	0	0	0	0	0	0	2752.22	0	0	0	0	0	941.92	0	0	0	0	0	0	0	0	0	0	0	0
Enterobacter aerogenes GENE tniC	0	0	0	0	687.18	0	0	0	0	0	0	0	0	0	0	0	0	0	0	0	0	0	0	0	0	0	0	0	0	0	0	0	729.4	0	0	0	0	0	0	0	0	0	0	0	0	0	0	0	0
Enterobacter aerogenes GENE tra 2353 Branch	0	0	0	0	0	0	0	0	0	339.49	0	0	0	0	0	0	0	0	0	0	0	0	0	0	0	0	0	0	0	0	0	0	1152.16	0	0	0	0	0	0	0	0	0	0	0	0	0	0	0	0
Enterobacter aerogenes GENE traC-2	0	0	0	0	0	0	0	0	0	907.26	0	0	0	0	0	0	0	0	0	0	0	0	0	0	0	0	0	0	0	0	0	0	0	0	0	0	0	0	0	0	0	0	0	0	0	0	0	0	0
Enterobacter aerogenes GENE traK	0	0	0	0	0	0	0	0	0	0	0	0	0	0	0	0	0	0	0	0	0	0	0	0	0	0	0	0	0	0	0	0	0	0	0	0	0	0	0	765.48	0	0	0	0	0	0	0	0	0
Enterobacter aerogenes GENE traM	0	0	0	0	0	0	0	0	0	0	0	0	0	0	0	0	0	0	0	0	0	0	0	0	0	0	0	0	0	0	0	0	0	0	0	0	0	0	0	0	0	0	0	0	0	0	0	0	0
Enterobacter aerogenes GENE trbC	0	0	0	0	0	0	0	0	0	0	0	0	0	0	0	0	0	0	0	0	0	0	0	0	0	0	0	0	0	0	0	1367.63	0	0	0	0	0	0	0	0	0	0	0	0	0	0	0	0	0
Enterobacter aerogenes GENE trbD	0	0	0	0	0	0	0	0	0	0	0	0	0	0	0	0	0	0	0	0	0	0	0	0	0	0	0	0	0	0	0	0	0	0	0	0	0	0	0	0	0	0	0	0	0	0	0	0	0
Enterobacter aerogenes GENE trbE	0	0	0	0	0	0	0	0	0	0	0	0	0	0	0	0	0	0	0	0	0	0	0	0	0	0	0	0	0	0	0	0	0	0	0	0	0	0	0	0	0	0	0	0	0	0	0	764.57	0
Enterobacter aerogenes GENE trbF	0	0	0	0	0	0	0	0	0	0	0	0	0	0	0	0	0	0	0	0	0	0	0	0	0	0	0	0	0	0	0	0	0	0	0	0	0	0	0	0	0	0	0	0	0	0	0	0	0
Enterobacter aerogenes GENE trbH	0	0	0	0	0	0	0	0	0	0	0	0	0	0	0	0	0	0	0	0	0	0	0	0	0	0	0	0	0	0	0	0	0	0	0	0	0	0	0	440.32	0	552.73	0	0	0	0	0	0	0
Enterobacter aerogenes GENE trbI	0	0	0	0	0	0	0	0	0	0	1212.03	0	0	0	0	0	0	0	0	0	0	0	0	0	0	0	0	0	0	0	0	0	0	0	0	0	0	0	0	0	0	0	0	0	0	0	0	0	0
Enterobacter aerogenes GENE trbJ	0	0	0	0	0	0	0	0	0	0	0	0	0	0	0	0	0	0	0	0	0	0	0	0	0	0	0	0	0	0	0	0	0	0	0	0	0	0	0	0	0	0	0	0	0	0	0	0	0
Enterobacter aerogenes GENE trbL	0	0	0	0	0	0	0	0	0	0	0	0	0	0	0	0	0	0	0	0	0	0	0	0	0	0	0	0	0	0	0	0	0	0	0	0	0	0	0	0	0	0	0	0	0	0	0	0	0
Enterobacter aerogenes GENE trbM	0	0	0	0	0	0	0	0	0	0	0	0	0	0	0	0	0	0	0	0	0	0	0	0	0	0	0	0	0	0	0	0	0	0	0	0	0	0	0	0	0	0	0	0	0	0	0	0	0
Enterobacter aerogenes GENE trbN	0	0	0	0	0	0	0	0	0	0	0	0	0	0	0	0	0	0	0	0	0	0	0	0	0	0	0	0	0	0	0	0	0	0	0	0	0	0	0	0	0	0	0	0	0	1977.77	0	0	0
Enterobacter aerogenes GENE upf31.0	0	0	0	0	3189.22	0	0	0	0	0	0	0	0	0	0	0	0	0	0	0	0	0	0	0	0	0	0	0	0	0	0	0	0	0	0	0	0	0	0	0	0	0	0	0	0	0	0	0	0
Enterobacter aerogenes GENE upf54.4	0	0	0	0	0	0	0	0	0	0	2034	0	0	0	0	0	0	0	0	0	0	0	0	0	0	0	0	0	0	0	0	0	0	0	0	0	0	0	0	0	0	0	0	0	0	0	0	0	0
Enterobacter aerogenes GENE upf54.8	0	0	0	0	0	0	0	0	0	0	0	0	0	0	0	0	0	0	0	0	0	0	0	0	0	0	0	0	0	0	0	0	0	0	0	0	0	0	0	0	0	0	0	0	0	0	812.53	0	0
Enterococcus faec 751 Branch	0	0	0	0	0	0	0	0	0	0	1753.5	0	0	0	0	0	0	0	0	0	0	0	0	0	0	0	0	0	0	0	0	0	0	0	0	0	0	0	0	0	0	0	0	0	0	0	0	0	0
Enterococcus faecalis GENE ace	0	0	0	0	0	0	0	0	0	0	0	0	0	0	0	0	0	0	0	0	0	0	0	0	0	0	0	0	0	0	0	0	645.16	0	0	0	0	0	0	0	0	0	0	0	0	0	0	0	0
Enterococcus faecalis GENE mobE	0	0	0	0	0	0	0	0	0	0	0	0	0	0	1067.05	0	0	0	0	0	0	0	0	0	0	0	0	0	0	0	0	0	0	0	0	0	0	0	0	0	0	0	870.34	0	0	0	0	0	0
Enterococcus faecalis GENE repE	0	0	0	0	0	0	0	0	0	0	0	0	0	0	0	0	0	0	0	0	0	0	0	0	0	0	0	0	0	0	0	0	0	0	0	0	0	0	0	0	0	0	1728.45	0	0	0	0	0	0
Enterococcus faecalis GENE tetL	0	0	0	0	492.09	0	0	938.89	0	0	0	0	0	0	0	0	0	0	0	0	0	0	0	0	1504.51	0	0	0	0	0	0	0	0	0	0	0	0	0	0	0	0	0	0	0	0	0	0	0	0
Enterococcus faecalis GI 32470452	0	0	0	0	0	0	0	0	0	0	0	0	0	1722.52	0	0	0	0	0	0	0	0	0	0	0	0	0	0	0	0	0	0	0	0	0	0	0	0	0	0	0	0	0	0	0	0	0	0	0
Enterococcus faecalis GI 32470453	0	0	0	0	0	0	0	0	0	0	0	0	0	0	3312.99	0	0	0	0	0	0	0	0	0	0	0	1883.49	0	0	0	0	0	0	0	0	0	0	0	0	0	0	0	0	0	372.61	0	0	0	0
Enterococcus faecalis GeneID EF0954	0	0	0	0	0	0	0	0	0	0	0	0	0	0	0	0	0	0	0	0	0	0	0	0	0	0	0	0	0	0	0	0	3140.67	0	0	0	0	0	0	0	0	0	0	0	0	0	0	0	0
Enterococcus faecalis GeneID EF1817	0	0	0	0	0	0	0	0	0	0	0	0	0	0	0	0	0	0	0	0	0	0	0	0	0	0	0	0	0	0	0	0	981.4	0	0	0	0	0	0	0	0	0	0	0	0	0	0	0	0
Enterococcus faecium GENE ermB	0	0	0	0	0	0	0	0	0	0	0	0	0	0	1458.96	0	0	0	0	0	0	0	0	0	0	0	0	0	0	0	0	0	0	0	0	0	0	0	0	0	0	0	0	0	1081.62	0	0	0	0
Enterococcus faecium GI 21886745	0	0	0	0	0	0	0	0	0	0	0	0	0	0	919.1	0	0	0	0	0	0	0	0	0	0	0	0	0	0	0	0	0	0	0	0	0	0	0	0	0	0	0	0	0	0	0	0	0	0
Escherichia coli GENE 951 Branch	0	0	0	0	0	0	0	0	0	0	0	0	0	0	0	0	0	0	0	0	0	0	0	0	0	0	0	0	0	0	0	0	0	0	0	0	0	0	2775.9	0	0	0	0	0	0	0	0	0	0
Escherichia coli GENE CTX-M-15	728.42	0	0	0	0	0	0	0	0	0	0	0	0	0	0	0	0	0	0	0	0	0	0	0	0	0	0	0	0	0	0	0	0	0	0	0	0	0	0	0	0	0	0	0	0	0	0	0	0
Escherichia coli GENE aphA7	0	0	0	0	0	0	0	0	0	0	0	0	0	0	0	0	0	0	0	0	0	0	0	776.4	0	0	0	0	0	0	0	0	0	0	0	0	0	0	0	0	0	0	0	0	0	0	0	0	0
Escherichia coli GENE astA	0	0	0	0	0	0	0	0	0	0	0	0	0	0	0	0	0	0	0	0	0	0	0	0	0	0	0	0	1718.91	0	0	0	0	0	0	0	0	0	0	0	0	0	0	0	0	0	0	0	0
Escherichia coli GENE eae	0	0	0	0	0	0	0	0	0	0	0	0	0	0	0	0	0	0	0	0	0	0	0	0	0	0	0	0	3167.02	0	0	0	0	0	0	0	0	0	0	0	0	0	0	0	0	0	0	0	0
Escherichia coli GENE espA	0	0	0	0	0	0	0	0	0	0	0	0	0	0	0	0	0	0	0	0	0	0	0	0	0	0	0	0	2605.76	0	0	0	0	0	0	0	0	0	0	0	0	0	0	0	0	0	0	0	0
Escherichia coli GENE espB	0	0	0	0	0	0	0	0	0	0	0	0	0	0	0	0	0	0	0	0	0	0	0	0	0	0	0	0	10627	0	0	0	0	0	0	0	0	0	0	0	0	0	0	0	0	0	0	0	0
Escherichia coli GENE espF	0	0	0	0	0	0	0	0	0	0	0	0	0	0	0	0	0	0	0	0	0	0	0	0	0	0	0	0	3475.58	0	0	0	0	0	0	0	0	0	0	0	0	0	0	0	0	0	0	0	0
Escherichia coli GENE espG	0	0	0	0	0	0	0	0	0	0	0	0	0	0	0	0	0	0	0	0	0	0	0	0	0	0	0	0	1957.81	0	0	0	0	0	0	0	0	0	0	0	0	0	0	0	0	0	0	0	0
Escherichia coli GENE gad	0	0	0	0	0	0	0	0	0	0	0	0	0	0	0	0	0	0	0	0	0	0	0	0	0	0	0	0	6734.49	0	0	0	0	0	0	0	0	0	0	0	0	0	0	0	0	0	0	0	0
Escherichia coli GENE iss	1096.83	0	880.05	3251.47	0	0	0	0	0	0	0	0	985.19	0	0	1504.7	0	3710.02	379647	381964	8895.65	0	0	0	3784.76	0	0	0	0	0	0	0	0	0	0	0	0	0	0	0	0	0	2042.35	0	571.74	0	0	0	0
Escherichia coli GENE lacY	0	0	0	0	0	0	0	0	0	0	0	0	0	0	0	0	0	0	0	0	0	0	0	0	0	0	613.08	0	7544.11	0	0	0	0	0	0	0	0	0	0	0	0	0	0	0	0	0	0	0	0
Escherichia coli GENE lpfA	0	0	0	0	0	0	0	0	0	0	0	0	0	0	0	0	0	0	0	0	0	0	0	0	0	0	0	0	1340.19	0	0	0	0	0	0	0	0	0	0	0	0	0	0	0	0	0	0	0	0
Escherichia coli GENE nleA	0	0	0	0	0	0	0	0	0	0	0	0	0	0	0	0	0	0	0	0	0	0	0	0	0	0	0	0	2964.16	0	0	0	0	0	0	0	0	0	0	0	0	0	0	0	0	0	0	0	0
Escherichia coli GENE nleB	0	0	0	0	0	0	0	0	0	0	0	0	0	0	0	0	0	0	0	0	0	0	0	0	0	0	0	0	3391.44	0	0	0	0	0	0	0	0	0	0	0	0	0	0	0	0	0	0	0	0
Escherichia coli GENE nleC	0	0	0	0	0	0	0	0	0	0	0	0	0	0	0	0	0	0	0	0	0	0	0	0	0	0	0	0	4780.83	0	0	0	0	0	0	0	0	0	0	0	0	0	0	0	0	0	0	0	0
Escherichia coli GENE ompA	0	0	0	0	0	0	0	0	0	0	0	0	0	0	0	0	0	0	0	0	0	0	0	0	0	0	0	0	23078.3	0	0	0	0	0	0	0	0	0	0	0	0	0	0	0	0	0	0	0	0
Escherichia coli GENE prfB	0	0	0	0	0	0	0	0	0	0	0	0	0	0	0	0	0	0	0	0	0	0	0	0	0	0	0	0	5758.98	0	0	0	0	0	0	0	0	0	0	0	0	0	0	0	0	0	0	0	0
Escherichia coli GENE sepA	0	0	0	0	0	0	0	0	0	0	0	0	0	0	0	0	0	0	0	0	0	0	0	0	0	0	0	0	9988.92	0	0	0	0	0	0	0	0	0	0	0	0	0	0	0	0	0	0	0	0
Escherichia coli GENE tccP	0	0	0	0	0	0	0	0	0	0	0	0	0	0	0	0	0	0	0	0	0	0	0	0	0	0	0	0	5120.28	0	0	0	0	0	0	0	0	0	0	0	0	0	0	0	0	0	0	0	0
Escherichia coli GENE traA	0	0	0	0	0	0	0	0	0	0	0	0	0	0	0	0	0	0	0	0	0	0	0	0	0	0	0	0	23381	0	0	0	0	0	0	0	0	0	0	0	0	0	0	0	0	0	0	0	0
Escherichia coli GENE yddA	0	0	0	0	0	0	0	0	0	0	0	0	0	0	0	0	0	0	0	0	0	0	0	0	0	0	0	0	6718.37	0	0	0	0	0	0	0	0	0	0	0	0	0	0	0	0	0	0	0	0
Escherichia coli GI 38606113	0	0	0	0	0	0	0	0	0	0	0	0	0	0	0	0	0	0	0	0	0	0	0	0	0	0	0	0	7413.65	0	0	0	0	0	0	0	0	0	0	0	0	0	0	0	0	0	0	0	0
Escherichia coli GeneID ECK0577	0	0	0	0	0	0	0	0	0	0	0	0	0	0	0	0	0	0	0	0	0	0	0	0	0	0	0	0	5963.77	0	0	0	0	0	0	0	0	0	0	0	0	0	0	0	0	0	0	0	0
Francisella tularensis GENE FTT1538	0	0	0	0	0	0	0	0	0	0	0	0	0	0	0	0	0	0	0	0	0	0	0	0	0	0	0	0	0	0	0	0	0	0	0	0	0	0	0	2172.17	0	0	0	0	0	0	0	0	0
Francisella tularensis GENE dipA	0	0	0	0	0	0	0	0	0	0	0	2044.61	0	0	0	0	0	0	0	0	0	0	0	0	0	0	0	0	0	0	0	0	0	0	0	0	0	0	0	0	1317.95	0	0	0	0	0	0	0	0
Francisella tularensis GENE dsbA fipB	0	0	0	0	0	0	0	0	0	0	0	0	0	0	0	0	0	0	0	0	0	0	0	0	0	0	0	0	0	0	0	0	0	0	0	0	0	0	0	0	797.78	0	0	0	0	0	0	0	0
Francisella tularensis GENE fopA	0	0	0	0	0	0	0	0	0	0	0	0	0	0	0	0	0	0	0	0	0	0	0	0	0	0	0	0	0	0	0	0	0	0	0	0	0	0	0	0	0	721.98	0	0	0	0	0	0	0
Francisella tularensis GENE frgA	0	0	0	0	0	0	0	0	0	0	0	468.11	0	0	0	0	0	0	0	0	0	0	0	0	0	0	0	0	0	0	0	0	0	0	0	0	0	0	0	0	3447.26	0	0	0	0	0	0	0	0
Francisella tularensis GENE fsaP	0	0	0	0	0	0	0	0	0	0	0	0	0	0	0	0	0	0	0	0	0	0	0	0	0	0	0	0	0	0	0	0	0	0	0	0	0	0	0	0	0	0	0	0	0	0	0	0	0
Francisella tularensis GENE fupA yapH N	0	0	0	0	0	0	0	0	0	0	0	781.01	0	0	0	0	0	0	0	0	0	0	0	0	0	0	0	0	0	0	0	0	0	0	0	0	0	0	0	6193.9	680.35	2269.56	0	0	0	0	0	0	0
Francisella tularensis GENE migR	0	0	0	0	0	0	0	0	0	0	0	0	0	0	0	0	0	0	0	0	0	0	0	0	0	0	0	0	0	0	0	0	0	0	0	0	0	0	0	0	0	0	0	0	0	0	0	0	0
Francisella tularensis GENE minD	0	0	0	0	0	0	0	0	0	0	0	1200.22	0	0	0	0	0	0	0	0	0	0	0	0	0	0	0	0	0	0	0	0	0	0	0	0	0	0	0	968.31	0	0	0	0	0	0	0	0	0
Francisella tularensis GENE pil 2809 Branch	0	0	0	0	0	0	0	0	0	462.25	0	0	0	0	0	0	0	0	0	0	0	0	0	0	0	0	0	0	0	0	0	0	0	0	0	0	0	0	0	0	0	0	0	0	0	0	0	0	0
Francisella tularensis GENE pilE3	0	0	0	0	0	0	0	0	0	0	0	0	0	0	0	0	0	0	0	0	0	0	0	0	0	0	0	0	0	0	0	928.05	0	0	0	0	0	0	0	0	0	0	0	0	0	0	0	0	0
Francisella tularensis GENE pilE6	0	0	0	0	0	0	0	0	0	0	0	0	0	0	0	0	0	0	0	0	0	0	0	0	0	0	0	0	0	0	0	0	0	0	0	0	0	0	0	0	0	1489.02	0	0	0	0	0	0	0
Francisella tularensis GENE pilT	0	0	0	0	0	0	0	0	0	0	0	0	0	0	0	0	0	0	0	0	0	0	0	0	0	0	0	0	0	0	0	0	0	0	0	0	0	0	0	0	0	0	0	0	0	0	0	0	0
Francisella tularensis GENE qseC	0	0	0	0	0	0	0	0	0	0	0	0	0	0	0	0	0	0	0	0	0	0	0	0	0	0	0	0	0	0	0	0	0	0	0	0	0	0	0	0	548.54	0	0	0	0	0	0	0	0
Francisella tularensis GENE sodB	0	0	0	0	0	0	0	0	0	0	0	0	0	0	0	0	0	0	0	0	0	0	0	0	0	0	0	0	0	0	0	0	0	0	0	0	0	0	0	2234.08	0	0	0	0	0	0	0	0	0
Francisella tularensis GENE sodC	0	0	0	0	0	0	0	0	0	0	0	0	0	0	0	0	0	0	0	0	0	0	0	0	0	0	0	0	0	0	0	0	0	0	0	0	0	0	0	1220.76	0	0	0	0	0	0	0	0	0
Francisella tularensis GENE tolC	0	0	0	0	0	0	0	0	0	0	0	0	0	0	0	0	0	0	0	0	0	0	0	0	0	0	0	0	0	0	0	0	0	0	0	0	0	0	0	526.37	0	675.3	0	0	0	0	0	0	0
Francisella tularensis GENE wbtE	0	0	0	0	0	0	0	0	0	0	0	0	0	0	0	0	0	0	0	0	0	0	0	0	0	0	0	0	0	0	0	0	0	0	0	0	0	0	0	4009.38	1866.26	2258.19	0	0	0	0	0	0	0
Francisella tularensis GENE wbtF	0	0	0	0	0	0	0	0	0	0	0	0	0	0	0	0	0	0	0	0	0	0	0	0	0	0	0	0	0	0	0	0	0	0	0	0	0	0	0	1399.23	544.56	654.81	0	0	0	0	0	0	0
Francisella tularensis GENE wbtM	0	0	0	0	0	0	0	0	0	0	0	0	0	0	0	0	0	0	0	0	0	0	0	0	0	0	0	0	0	0	0	0	0	0	0	0	0	0	0	1240.47	0	0	0	0	0	0	0	0	0
Francisella tularensis GeneID FTT0801c	0	0	0	0	0	0	0	0	0	0	0	0	0	0	0	0	0	0	0	0	0	0	0	0	0	0	0	0	0	0	0	1920.34	0	0	0	0	0	0	0	0	0	0	0	0	0	0	0	0	0
Francisella tularensis GeneID FTT1043	0	0	0	0	0	0	0	0	0	0	0	0	0	0	0	0	0	0	0	0	0	0	0	0	0	0	0	0	0	0	0	0	0	0	0	0	0	0	0	1425.39	0	0	0	0	0	0	0	0	0
Francisella tularensis GeneID FTT1249	0	0	0	0	0	0	0	0	0	0	0	0	0	0	0	0	0	0	0	0	0	0	0	0	0	0	0	0	0	0	0	0	0	0	0	0	0	0	0	0	391.54	0	0	0	0	0	0	0	0
Haemophilus parasuis GENE tetB	0	0	0	0	0	0	0	0	0	0	0	0	0	0	0	0	0	0	0	0	0	0	0	0	1109.16	0	0	0	0	0	0	0	0	0	0	0	0	0	0	0	0	0	0	0	0	0	0	0	0
Klebsiella oxytoca GI 19682875	0	0	0	0	0	0	0	0	0	0	0	0	0	0	0	0	0	0	0	0	0	0	0	0	0	0	0	591.51	0	0	0	0	0	0	0	0	0	0	0	0	0	0	0	0	0	0	0	0	0
Klebsiella pneumoniae G 2995 Branch	0	0	0	0	0	0	0	0	0	0	0	0	0	0	0	0	0	0	0	0	0	0	0	0	0	0	0	0	0	417.85	0	0	0	0	0	0	0	0	0	0	0	0	0	0	0	0	0	0	0
Klebsiella pneumoniae GENE MIR-1	0	0	0	0	0	0	0	0	0	0	0	0	0	0	0	0	0	0	0	0	0	0	0	0	0	0	0	0	1943.34	0	0	0	0	0	0	0	0	0	0	0	0	0	0	0	0	0	0	0	0
Klebsiella pneumoniae GENE hybE	0	0	0	0	0	0	0	0	0	0	0	0	0	0	0	0	0	0	0	0	0	0	0	0	0	0	0	0	894.38	0	0	0	0	0	0	0	0	0	0	0	0	0	0	0	0	0	0	0	0
Klebsiella pneumoniae GENE ompK36	0	0	0	0	0	0	0	0	0	0	0	0	0	0	0	0	0	0	0	0	0	0	0	0	0	0	0	0	1060.62	0	0	0	0	0	0	0	0	0	0	0	0	0	0	0	0	0	0	0	0
Klebsiella pneumoniae GENE tnp	0	0	0	0	0	0	0	0	0	0	0	0	0	0	0	0	0	0	0	0	0	0	0	0	0	0	0	0	224728	0	0	0	0	0	0	0	0	0	0	0	0	0	0	0	0	0	0	0	0
Klebsiella pneumoniae GENE tnpA	0	0	0	0	541.72	0	0	0	0	0	0	0	0	0	0	0	0	0	0	0	0	0	0	0	0	0	0	0	0	718.4	0	433.22	0	0	0	0	0	0	568.35	0	0	0	0	0	0	0	0	0	0
Mycobacterium tuberculosis GENE icl-aceA	0	0	0	0	0	0	0	0	0	0	3894.14	0	0	0	0	0	0	0	0	0	0	0	0	0	0	0	0	0	0	0	0	0	0	0	0	0	0	0	0	0	0	0	0	0	0	0	0	0	0
Mycobacterium tuberculosis GENE sigA	0	0	0	0	0	0	0	0	0	8245.29	0	0	0	0	0	0	0	0	0	0	0	0	0	0	0	0	0	0	0	0	0	0	0	0	0	0	0	0	0	0	0	0	0	0	0	0	0	0	12418.9
Pseudomonas aeruginosa GENE exoT	0	0	0	0	0	0	0	0	0	0	0	0	0	0	0	0	0	0	0	0	0	0	0	0	0	0	0	0	0	0	0	0	0	0	0	0	0	0	0	0	0	0	0	0	0	0	0	0	0
Pseudomonas aeruginosa GENE intI1	0	0	0	0	0	0	0	0	0	0	0	0	0	0	0	0	0	0	0	0	0	0	0	0	0	0	0	0	0	0	0	0	0	0	0	0	0	0	1423.8	0	0	0	0	0	0	0	0	0	0
Pseudomonas aeruginosa GENE tnpR	0	0	0	0	0	0	0	0	0	0	0	0	0	0	0	0	0	0	0	0	0	0	0	0	0	0	0	0	0	0	0	0	0	0	0	0	0	0	0	0	0	0	0	0	0	0	0	0	0
Pseudomonas putida GENE qacEdelta1	0	0	0	0	0	0	0	0	0	0	0	0	0	0	0	0	0	0	0	0	0	0	0	0	0	0	0	0	0	0	0	0	0	0	0	0	0	0	0	0	0	0	0	0	0	0	0	0	0
Salmonella Infantis GENE tnpR	0	0	0	0	0	0	0	0	0	0	0	0	0	0	0	0	0	0	0	0	0	0	0	0	0	0	0	0	0	0	0	0	0	0	0	0	0	0	0	0	0	0	0	0	0	0	0	0	0
Salmonella Typhimurium GI 46019645	0	0	0	0	0	0	0	0	0	0	0	0	0	0	0	0	0	0	0	0	0	0	0	0	760.12	0	0	0	0	0	0	0	0	0	0	0	0	0	0	0	0	0	0	0	0	0	0	0	0
Serratia marcescens GENE parA	0	0	0	0	0	0	0	0	0	0	0	0	0	0	0	0	0	0	0	0	0	0	0	0	0	0	0	0	0	0	0	0	1148.66	0	0	0	0	0	0	0	0	0	0	0	0	0	0	0	0
Staphylococcus aureus GENE cap 1461 Branch	0	0	0	0	0	0	0	0	0	0	0	0	0	0	0	0	0	0	0	0	0	0	0	0	0	0	0	0	0	0	0	0	0	0	0	0	0	0	0	0	0	0	0	0	0	0	0	0	0
Staphylococcus aureus GI 33390919	0	0	0	0	0	0	0	483.08	0	928.05	755.44	0	0	0	0	0	0	0	0	0	0	0	0	0	0	0	0	0	0	0	0	0	0	0	0	0	0	0	0	0	0	0	0	0	0	0	0	0	0
Staphylococcus aureus GI 33390947	0	0	0	0	0	0	0	0	0	0	389.98	0	0	0	0	0	0	0	0	0	0	0	0	0	0	0	0	0	0	0	0	0	0	0	0	0	0	0	0	0	0	0	0	0	0	0	0	0	0
Staphylococcus aureus GeneID SASa0120	0	0	0	0	0	0	0	0	0	0	0	0	0	0	0	0	0	0	0	1647.9	0	0	0	0	0	0	0	0	0	0	0	0	0	0	0	0	0	0	0	0	0	0	0	0	0	0	0	0	0
Staphylococcus lentus GENE ermC	0	0	0	0	752.44	797.12	0	1453.45	1859.9	440.56	3086.17	382.83	0	0	0	0	0	0	0	0	0	0	0	0	0	0	0	0	0	0	0	0	0	0	0	0	0	0	0	0	0	0	0	0	0	0	0	0	0
Staphylococcus lentus GENE repL	0	0	0	0	961.97	4012.29	1684.88	2584.35	4329.75	1510.13	3924.68	891.02	0	0	0	0	0	0	0	0	0	0	0	0	0	0	0	0	0	0	0	0	0	0	0	0	0	0	0	0	0	0	0	0	0	0	0	0	0
Staphylococcus lentus GI 60416748	0	0	0	0	152.72	0	0	0	0	0	0	330.44	0	0	0	0	0	0	0	0	0	0	0	0	0	0	0	0	0	0	0	0	0	0	0	0	0	0	0	0	0	0	0	0	0	0	0	0	0
Streptococcus agalactiae GENE neuB	0	0	0	0	0	0	0	0	0	0	0	0	0	0	0	0	0	0	0	0	0	0	0	0	0	0	0	0	0	0	0	0	0	0	0	0	0	0	0	0	0	0	0	0	0	0	0	0	0
Streptococcus pyogenes GENE msrD	0	0	0	0	0	0	0	0	0	0	0	0	0	0	0	0	0	0	0	0	0	0	0	0	0	0	0	0	0	0	0	0	0	811.53	0	0	0	0	0	0	0	0	0	0	0	0	0	0	0
Streptococcus pyogenes GI 52345264	0	0	0	0	0	0	0	0	0	0	0	0	492.32	0	0	2088.42	5093.5	12678.4	4626.67	0	0	0	915.21	0	0	0	0	0	0	0	0	0	0	0	0	0	0	0	0	0	0	0	0	0	0	0	0	0	0
Vibrio cholerae GI 42567125	0	0	0	0	0	0	0	0	0	0	0	0	0	0	0	0	0	0	0	0	0	0	0	0	0	0	0	0	0	0	0	1932.75	0	0	0	0	0	0	0	0	0	1972	0	0	0	0	0	0	0
Vibrio cholerae GI 42567126	0	0	0	0	0	0	0	0	0	0	0	0	0	0	0	0	0	0	0	0	0	0	0	0	0	0	0	0	0	0	4192.04	4048.67	0	0	0	0	0	0	0	0	0	6487.34	0	0	0	0	0	0	0
Vibrio cholerae GI 42567127	0	0	0	0	0	0	0	0	0	0	0	0	0	0	0	0	0	0	0	0	0	0	0	0	0	0	0	0	0	0	0	1405.45	0	0	0	0	0	0	0	0	0	0	0	0	0	0	0	0	0
Yersinia pestis GENE ybtP	0	0	0	0	0	0	0	0	0	0	0	0	0	0	0	0	0	0	0	0	0	0	0	0	0	0	0	0	0	0	0	0	0	0	0	0	0	0	0	0	0	0	0	0	0	0	0	0	0
[truncated: 14 more columns]

## Sheet: LDA-LEfSe_Bacteria
Feature	Enriched Cohort	LDA Score	P-value
Photobacterium damselae	EOH	5.00904	0.000118212
Vibrio parahaemolyticus	EOH	5.00035	0.00159737
Vibrio vulnificus	EOH	4.9379	0.0245907
Vibrio alginolyticus	EOH	3.34559	0.000106552
Shewanella loihica	EOH	2.5902	0.0416197
Vibrio ponticus	EOH	2.05525	0.011015
Pantoea septica	FOH	3.6183	3.6087e-07
Cyanobium sp. PCC 7001	FOH	3.59693	0.00944435
Cyanobium gracile	FOH	3.42855	0.0455391
Staphylococcus epidermidis	FOH	2.70085	3.96805e-06
Pantoea sp. NGS-ED-1003	FOH	2.33304	4.14486e-06
Grimontia 44797 Branch	FOH	2.25961	0.0108086
Propionibacterium sp. 5_U_42AFAA	FOH	2.19601	0.0218744
alpha proteobacterium SCGC AAA160-J14	SGC	2.94936	0.00196279
Christensenella Family Node 1	HLM	4.28691	0.0376413
Micrococcus luteus	HLM	2.22944	0.0440723
Vibrio diazotrophicus	DSH	4.81759	0.00317037
Dermacoccus nishinomiyaensis	DSH	2.52132	0.0322298
Francisella tularensis	DSH	2.36696	0.0038571
Dermacoccus sp. Ellin185	DSH	2.27558	0.0322298
Parabacteroides distasonis	AOH	4.25514	0.0322298
Escherichia coli	AOH	4.20465	0.0150983
Eggerthella sp. HGA1	AOH	4.17855	0.00229406
Vibrio furnissii	AOH	4.09467	0.0010144
Vibrio fluvialis	AOH	3.98937	0.0256607
Vibrio ordalii	AOH	3.98619	0.00631256
Leclercia adecarboxylata	AOH	3.35102	0.00125509
Cyanobium 42492 Branch	AOH	3.07204	0.00229406
Vibrio 44641 Branch	AOH	3.04186	0.0322298
Shewanella algae	AOH	2.43619	0.0191932
Vibrio sinaloensis	AOH	2.1558	0.011326
[Clostridium] leptum	AOH	2.13759	0.0322298

## Sheet: LDA-LEfSe_Phages
Feature	Enriched Cohort	LDA Score	P-value
Vibrio phage VfO 1556 Branch	EOH	4.49891	0.00986254
Vibrio virus pVp1	EOH	4.37694	0.000764975
Vibrio virus VfO3K6	EOH	3.88266	0.000973306
Vibrio phage 429 Branch	EOH	3.82984	0.0218744
Vibrio phage PV94	EOH	3.70784	0.0096406
Escherichia phage TL-2011b	EOH	3.67013	0.0218744
Vibrio phage CHOED	EOH	3.549	6.74651e-07
Salmonella phage RE-2010	EOH	3.42111	0.0218744
Pelagibacter phage HTVC019P	EOH	2.81924	0.029027
Lactococcus phage 28201	EOH	2.7158	0.0218744
Vibrio phage ICP2_2013_A_Haiti	EOH	2.65665	4.2662e-05
Vibrio phage ICP2	EOH	2.60822	4.14486e-06
Synechococcus phage S-CBP3	FOH	4.41564	0.0021217
Synechococcus phage S-CBP1	FOH	4.37705	0.0212113
Synechococcus phage S-RIM8 A.HR1	FOH	3.78083	0.00183574
Staphylococcus phage StB20-like	FOH	3.0068	0.000390996
Staphylococcus phage StB20	FOH	2.40933	4.2662e-05
Synechococcus phage S-CBP4	SGC	4.62521	0.0229197
Synechococcus phage S-RIP1	SGC	3.70881	0.0115059
Synechococcus virus P60	SGC	2.8063	0.0188041
Cyanophage S-RIM50	HLM	4.56539	0.00972737
Synechococcus phage S-WAM2	HLM	4.27892	0.00641055
Synechococcus phage S-RSM4	HLM	4.06884	0.00576715
Cyanophage S-RIM32	HLM	3.79861	0.00511386
Vibrio phage martha 12B12	DSH	3.99427	0.0181627
Synechococcus phage S-SKS1	DSH	3.91173	0.0446034
phage2003 1175 1188 Branch	DSH	3.7635	0.00830306
Synechococcus phage S-PM2	DSH	3.73308	0.015119
Synechococcus phage S-WAM1	DSH	3.49787	0.0128106
Rhodobacter phage RcapNL	DSH	2.42549	0.00998878
Vibrio phage ICP 3037 Branch	DSH	2.31559	0.000128245
Escherichia virus HK630	AOH	5.57965	3.34968e-05
Enterobacteria phage SfI	AOH	4.30618	0.0245473
Enterobacteria phage HK140	AOH	4.04093	0.0276313
phage1810 1162 2536 Branch	AOH	3.70055	0.00802665
Salmonella phage vB_SosS_Oslo	AOH	3.46808	0.0103829
phage1810 1107 1836 Branch	AOH	3.10323	6.5875e-08
phage1810 599 2077 Branch	AOH	2.69367	0.0322298
Synechococcus phage S CAM 2610 Branch	AOH	2.26995	0.0322298

[truncated: 7 more sheets: LDA-LEfSe_Viruses, LDA-LEfSe_Protist, LDA-LEfSe_Fungi, LDA-LEfSe_ARGs, LDA-LEfSe_VFGs, Alpha Diversity, Beta  Diversity ]
